# Supplementary material for: 4,4′-[2,5-Bis(dodec­yloxy)-p-phenyl­ene]bis­(2-methyl­but-3-yn-2-ol)
Source: Acta Crystallogr Sect E Struct Rep Online. 2010 Jun 5;66(Pt 7):o1521. doi: 10.1107/S1600536810019227 (PMC3006914; doi:10.1107/S1600536810019227)
Supplement: Supplementary file 1 [file e-66-o1521-sup1.cif]

##############################################################################
###                                                                        ###
###        Electronic paper (Acta Crystallographica Section E)             ###
###                                                                        ###
##############################################################################
#                                                                            #
# This CIF contains the data in a paper accepted for publication in Acta     #
# Crystallographica Section E. It conforms to the requirements of Notes      #
# for Authors for Section E, and has been peer reviewed under the auspices   #
# of the IUCr Commission on Journals.                                        #
#                                                                            #
# Full details of the Crystallographic Information File format               #
# are given in the paper "The Crystallographic Information File (CIF):       #
# a New Standard Archive File for Crystallography" by S. R. Hall, F. H.      #
# Allen and I. D. Brown [Acta Cryst. (1991), A47, 655-685].                  #
#                                                                            #
# The current version of the core CIF dictionary is obtainable from          #
# ftp://ftp.iucr.org/pub/cif_core.dic. The current version number is 2.4.    #
#                                                                            #
# Software is freely available for graphical display of the structure(s) in  #
# this CIF.  For information consult the CIF home page http://www.iucr.org/  #
# cif/home.html                                                              #
#                                                                            #
# This file may be used for bona fide research purposes within the           #
# scientific community so long as proper attribution is given to the journal # 
# article from which it was obtained.                                        #
#                                                                            #
##############################################################################
                                             
data_I
_audit_creation_method     SHELXL-97
_chemical_name_systematic
;
4,4'-[2,5-Bis(dodecyloxy)-<i>p</i>-phenylene]bis(2-methylbut-3-yn-2-ol)
;
_chemical_name_common     ?
_chemical_formula_moiety     'C40 H66 O4'
_chemical_formula_sum     'C40 H66 O4'
_chemical_formula_iupac     'C40 H66 O4'
_chemical_formula_weight     610.93
_chemical_melting_point     ?
_symmetry_cell_setting     triclinic
_symmetry_space_group_name_H-M     'P -1'
_symmetry_space_group_name_Hall     '-P 1'
loop_
    _symmetry_equiv_pos_as_xyz
    'x, y, z'
    '-x, -y, -z'
_cell_length_a     9.1325(9)
_cell_length_b     9.7070(10)
_cell_length_c     22.9107(19)
_cell_angle_alpha     85.8100(10)
_cell_angle_beta     88.512(2)
_cell_angle_gamma     79.3730(10)
_cell_volume     1990.7(3)
_cell_formula_units_Z     2
_cell_measurement_reflns_used     1230
_cell_measurement_theta_min     2.442
_cell_measurement_theta_max     20.758
_cell_measurement_temperature     298(2)
_exptl_crystal_description     acicular
_exptl_crystal_colour     colorless
_exptl_crystal_size_max     0.49
_exptl_crystal_size_mid     0.45
_exptl_crystal_size_min     0.44
_exptl_crystal_density_diffrn     1.019
_exptl_crystal_density_meas     ?
_exptl_crystal_density_method     'not measured'
_exptl_crystal_F_000     676
_exptl_absorpt_coefficient_mu     0.063
_exptl_absorpt_correction_type     multi-scan
_exptl_absorpt_process_details     '(SADABS; Sheldrick, 2002)'
_exptl_absorpt_correction_T_min     0.9696
_exptl_absorpt_correction_T_max     0.9726
_exptl_special_details
;
;
_diffrn_ambient_temperature     298(2)
_diffrn_radiation_type     MoK\a
_diffrn_radiation_wavelength     0.71073
_diffrn_radiation_source     'fine-focus sealed tube'
_diffrn_radiation_monochromator     graphite
_diffrn_measurement_device_type     'Bruker SMART CCD area-detector'
_diffrn_measurement_method     'phi and omega scans'
_diffrn_detector_area_resol_mean     ?
_diffrn_reflns_number     10561
_diffrn_reflns_av_R_equivalents     0.0422
_diffrn_reflns_av_sigmaI/netI     0.1040
_diffrn_reflns_theta_min     1.78
_diffrn_reflns_theta_max     25.02
_diffrn_reflns_theta_full     25.02
_diffrn_measured_fraction_theta_max     0.983
_diffrn_measured_fraction_theta_full     0.983
_diffrn_reflns_limit_h_min     -10
_diffrn_reflns_limit_h_max     9
_diffrn_reflns_limit_k_min     -11
_diffrn_reflns_limit_k_max     11
_diffrn_reflns_limit_l_min     -27
_diffrn_reflns_limit_l_max     27
_diffrn_standards_number     ?
_diffrn_standards_interval_count     ?
_diffrn_standards_interval_time     ?
_diffrn_standards_decay_%     ?
_refine_special_details
;
Refinement of <i>F</i>^2^ against ALL reflections. The weighted <i>R</i>-factor
wR and goodness of fit <i>S</i> are based on <i>F</i>^2^, conventional
<i>R</i>-factors <i>R</i> are based on <i>F</i>, with <i>F</i> set to zero for
negative <i>F</i>^2^. The threshold expression of <i>F</i>^2^ >
\s(<i>F</i>^2^) is used only for calculating <i>R</i>-factors(gt) etc. and is
not relevant to the choice of reflections for refinement. <i>R</i>-factors
based on <i>F</i>^2^ are statistically about twice as large as those based on
<i>F</i>, and <i>R</i>- factors based on ALL data will be even larger.
;
_reflns_number_total     6920
_reflns_number_gt     2398
_reflns_threshold_expression     I>2sigma(I)
_refine_ls_structure_factor_coef     Fsqd
_refine_ls_matrix_type     full
_refine_ls_R_factor_all     0.1854
_refine_ls_R_factor_gt     0.0708
_refine_ls_wR_factor_gt     0.1414
_refine_ls_wR_factor_ref     0.1659
_refine_ls_goodness_of_fit_ref     1.071
_refine_ls_restrained_S_all     1.071
_refine_ls_number_reflns     6920
_refine_ls_number_parameters     404
_refine_ls_number_restraints     0
_refine_ls_hydrogen_treatment     constr
_refine_ls_weighting_scheme     calc
_refine_ls_weighting_details
         'calc w=1/[\s^2^(Fo^2^)+(0.0353P)^2^+0.0000P] where P=(Fo^2^+2Fc^2^)/3'
_atom_sites_solution_hydrogens     geom
_atom_sites_solution_primary     direct
_atom_sites_solution_secondary     difmap
_refine_ls_shift/su_max     0.001
_refine_ls_shift/su_mean     0.000
_refine_diff_density_max     0.177
_refine_diff_density_min     -0.213
_refine_ls_extinction_method     'SHELXL97 (Sheldrick, 2008)'
_refine_ls_extinction_coef     0.0060(6)
_refine_ls_extinction_expression
                                  'Fc^*^=kFc[1+0.001xFc^2^\l^3^/sin(2\q)]^-1/4^'
loop_
    _atom_type_symbol
    _atom_type_description
    _atom_type_scat_dispersion_real
    _atom_type_scat_dispersion_imag
    _atom_type_scat_source
    'C' 'C' 0.0033 0.0016
                         'International Tables Vol C Tables 4.2.6.8 and 6.1.1.4'
    'H' 'H' 0.0000 0.0000
                         'International Tables Vol C Tables 4.2.6.8 and 6.1.1.4'
    'O' 'O' 0.0106 0.0060
                         'International Tables Vol C Tables 4.2.6.8 and 6.1.1.4'
_computing_data_collection     'SMART (Bruker, 1997)'
_computing_cell_refinement     'SAINT (Bruker, 1997)'
_computing_data_reduction     'SAINT (Bruker, 1997)'
_computing_structure_solution     'SHELXS97 (Sheldrick, 2008)'
_computing_structure_refinement     'SHELXL97 (Sheldrick, 2008)'
_computing_molecular_graphics     'SHELXTL (Sheldrick, 2008)'
_computing_publication_material     'SHELXTL (Sheldrick, 2008)'
loop_
    _atom_site_type_symbol
    _atom_site_label
    _atom_site_fract_x
    _atom_site_fract_y
    _atom_site_fract_z
    _atom_site_U_iso_or_equiv
    _atom_site_adp_type
    _atom_site_calc_flag
    _atom_site_refinement_flags
    _atom_site_occupancy
    _atom_site_disorder_assembly
    _atom_site_disorder_group
    O O1 0.5619(2) 0.6464(2) 0.60317(9) 0.0666(7) Uani d . 1 . .
    O O2 0.4531(2) 0.8819(2) 0.37806(9) 0.0714(7) Uani d . 1 . .
    O O3 1.0800(2) 0.7198(2) 0.62786(11) 0.0994(9) Uani d . 1 . .
    H H3 1.0311 0.6572 0.6339 0.119 Uiso calc R 1 . .
    O O4 0.1121(2) 0.4803(2) 0.35258(8) 0.0752(7) Uani d . 1 . .
    H H4 0.1964 0.4527 0.3652 0.090 Uiso calc R 1 . .
    C C1 0.5291(3) 0.7034(3) 0.54744(14) 0.0534(8) Uani d . 1 . .
    C C2 0.6249(3) 0.7888(3) 0.52315(13) 0.0528(8) Uani d . 1 . .
    C C3 0.5991(3) 0.8499(3) 0.46641(13) 0.0572(9) Uani d . 1 . .
    H H3A 0.6627 0.9073 0.4501 0.069 Uiso calc R 1 . .
    C C4 0.4830(3) 0.8276(3) 0.43423(14) 0.0533(8) Uani d . 1 . .
    C C5 0.3887(3) 0.7413(3) 0.45894(14) 0.0551(9) Uani d . 1 . .
    C C6 0.4118(3) 0.6820(3) 0.51588(13) 0.0584(9) Uani d . 1 . .
    H H6 0.3463 0.6270 0.5326 0.070 Uiso calc R 1 . .
    C C7 0.7507(3) 0.8120(3) 0.55566(13) 0.0582(9) Uani d . 1 . .
    C C8 0.8540(3) 0.8312(3) 0.58160(14) 0.0602(9) Uani d . 1 . .
    C C9 0.9813(4) 0.8515(4) 0.61596(15) 0.0635(9) Uani d . 1 . .
    C C10 1.0743(4) 0.9431(3) 0.58122(14) 0.0930(13) Uani d . 1 . .
    H H10A 1.1587 0.9521 0.6038 0.139 Uiso calc R 1 . .
    H H10B 1.0152 1.0344 0.5723 0.139 Uiso calc R 1 . .
    H H10C 1.1082 0.9010 0.5455 0.139 Uiso calc R 1 . .
    C C11 0.9265(4) 0.9115(4) 0.67326(14) 0.0987(13) Uani d . 1 . .
    H H11A 0.8738 0.8475 0.6952 0.148 Uiso calc R 1 . .
    H H11B 0.8609 1.0000 0.6656 0.148 Uiso calc R 1 . .
    H H11C 1.0100 0.9250 0.6954 0.148 Uiso calc R 1 . .
    C C12 0.2687(3) 0.7079(3) 0.42565(13) 0.0601(9) Uani d . 1 . .
    C C13 0.1735(4) 0.6704(3) 0.40058(13) 0.0623(10) Uani d . 1 . .
    C C14 0.0546(4) 0.6191(3) 0.37183(15) 0.0643(9) Uani d . 1 . .
    C C15 0.0049(4) 0.7068(4) 0.31614(15) 0.1171(16) Uani d . 1 . .
    H H15A 0.0902 0.7155 0.2918 0.176 Uiso calc R 1 . .
    H H15B -0.0454 0.7984 0.3257 0.176 Uiso calc R 1 . .
    H H15C -0.0618 0.6620 0.2957 0.176 Uiso calc R 1 . .
    C C16 -0.0720(4) 0.6081(4) 0.41370(17) 0.1193(15) Uani d . 1 . .
    H H16A -0.1470 0.5705 0.3947 0.179 Uiso calc R 1 . .
    H H16B -0.1139 0.6996 0.4261 0.179 Uiso calc R 1 . .
    H H16C -0.0362 0.5469 0.4472 0.179 Uiso calc R 1 . .
    C C17 0.4571(3) 0.5688(3) 0.63136(12) 0.0651(9) Uani d . 1 . .
    H H17A 0.4507 0.4879 0.6097 0.078 Uiso calc R 1 . .
    H H17B 0.3591 0.6277 0.6324 0.078 Uiso calc R 1 . .
    C C18 0.5082(3) 0.5217(3) 0.69225(12) 0.0682(10) Uani d . 1 . .
    H H18A 0.5215 0.6026 0.7126 0.082 Uiso calc R 1 . .
    H H18B 0.6038 0.4587 0.6907 0.082 Uiso calc R 1 . .
    C C19 0.3975(3) 0.4474(3) 0.72566(12) 0.0768(11) Uani d . 1 . .
    H H19A 0.3027 0.5114 0.7273 0.092 Uiso calc R 1 . .
    H H19B 0.3828 0.3682 0.7044 0.092 Uiso calc R 1 . .
    C C20 0.4440(4) 0.3951(3) 0.78700(13) 0.0808(11) Uani d . 1 . .
    H H20A 0.4642 0.4735 0.8075 0.097 Uiso calc R 1 . .
    H H20B 0.5363 0.3274 0.7851 0.097 Uiso calc R 1 . .
    C C21 0.3313(4) 0.3275(4) 0.82205(13) 0.0951(13) Uani d . 1 . .
    H H21A 0.3114 0.2490 0.8016 0.114 Uiso calc R 1 . .
    H H21B 0.2390 0.3952 0.8237 0.114 Uiso calc R 1 . .
    C C22 0.3764(4) 0.2753(4) 0.88363(14) 0.0943(12) Uani d . 1 . .
    H H22A 0.4678 0.2065 0.8818 0.113 Uiso calc R 1 . .
    H H22B 0.3985 0.3535 0.9036 0.113 Uiso calc R 1 . .
    C C23 0.2654(4) 0.2106(4) 0.91963(14) 0.1057(14) Uani d . 1 . .
    H H23A 0.1740 0.2794 0.9212 0.127 Uiso calc R 1 . .
    H H23B 0.2435 0.1324 0.8995 0.127 Uiso calc R 1 . .
    C C24 0.3075(4) 0.1586(4) 0.98064(14) 0.1027(14) Uani d . 1 . .
    H H24A 0.3972 0.0876 0.9790 0.123 Uiso calc R 1 . .
    H H24B 0.3325 0.2361 1.0004 0.123 Uiso calc R 1 . .
    C C25 0.1960(4) 0.0981(4) 1.01714(15) 0.1141(15) Uani d . 1 . .
    H H25A 0.1067 0.1695 1.0187 0.137 Uiso calc R 1 . .
    H H25B 0.1705 0.0215 0.9970 0.137 Uiso calc R 1 . .
    C C26 0.2341(4) 0.0446(4) 1.07781(15) 0.1080(14) Uani d . 1 . .
    H H26A 0.3221 -0.0284 1.0762 0.130 Uiso calc R 1 . .
    H H26B 0.2618 0.1206 1.0977 0.130 Uiso calc R 1 . .
    C C27 0.1228(5) -0.0124(5) 1.11418(16) 0.1390(18) Uani d . 1 . .
    H H27A 0.0949 -0.0879 1.0940 0.167 Uiso calc R 1 . .
    H H27B 0.0350 0.0608 1.1156 0.167 Uiso calc R 1 . .
    C C28 0.1581(5) -0.0666(5) 1.17449(17) 0.160(2) Uani d . 1 . .
    H H28A 0.2394 -0.1449 1.1744 0.241 Uiso calc R 1 . .
    H H28B 0.0724 -0.0964 1.1928 0.241 Uiso calc R 1 . .
    H H28C 0.1857 0.0061 1.1958 0.241 Uiso calc R 1 . .
    C C29 0.5533(3) 0.9638(3) 0.35073(13) 0.0709(10) Uani d . 1 . .
    H H29A 0.6535 0.9090 0.3509 0.085 Uiso calc R 1 . .
    H H29B 0.5536 1.0460 0.3724 0.085 Uiso calc R 1 . .
    C C30 0.5069(4) 1.0082(4) 0.28960(13) 0.0813(11) Uani d . 1 . .
    H H30A 0.4128 1.0735 0.2902 0.098 Uiso calc R 1 . .
    H H30B 0.4913 0.9266 0.2702 0.098 Uiso calc R 1 . .
    C C31 0.6199(4) 1.0771(3) 0.25481(13) 0.0817(11) Uani d . 1 . .
    H H31A 0.6402 1.1545 0.2759 0.098 Uiso calc R 1 . .
    H H31B 0.7121 1.0094 0.2527 0.098 Uiso calc R 1 . .
    C C32 0.5752(4) 1.1317(4) 0.19408(13) 0.0932(12) Uani d . 1 . .
    H H32A 0.5508 1.0549 0.1737 0.112 Uiso calc R 1 . .
    H H32B 0.4850 1.2018 0.1965 0.112 Uiso calc R 1 . .
    C C33 0.6870(4) 1.1953(4) 0.15801(14) 0.0944(12) Uani d . 1 . .
    H H33A 0.7769 1.1250 0.1554 0.113 Uiso calc R 1 . .
    H H33B 0.7120 1.2716 0.1786 0.113 Uiso calc R 1 . .
    C C34 0.6418(4) 1.2511(4) 0.09735(14) 0.1049(14) Uani d . 1 . .
    H H34A 0.6142 1.1752 0.0773 0.126 Uiso calc R 1 . .
    H H34B 0.5530 1.3227 0.1002 0.126 Uiso calc R 1 . .
    C C35 0.7518(4) 1.3120(4) 0.06007(15) 0.1056(14) Uani d . 1 . .
    H H35A 0.7786 1.3882 0.0801 0.127 Uiso calc R 1 . .
    H H35B 0.8410 1.2405 0.0578 0.127 Uiso calc R 1 . .
    C C36 0.7107(4) 1.3664(4) -0.00021(15) 0.1068(14) Uani d . 1 . .
    H H36A 0.6816 1.2907 -0.0199 0.128 Uiso calc R 1 . .
    H H36B 0.6229 1.4393 0.0022 0.128 Uiso calc R 1 . .
    C C37 0.8198(5) 1.4237(4) -0.03764(16) 0.1198(16) Uani d . 1 . .
    H H37A 0.9072 1.3503 -0.0401 0.144 Uiso calc R 1 . .
    H H37B 0.8495 1.4986 -0.0176 0.144 Uiso calc R 1 . .
    C C38 0.7808(5) 1.4795(4) -0.09775(16) 0.1136(15) Uani d . 1 . .
    H H38A 0.7468 1.4060 -0.1173 0.136 Uiso calc R 1 . .
    H H38B 0.6963 1.5558 -0.0952 0.136 Uiso calc R 1 . .
    C C39 0.8910(5) 1.5306(5) -0.13537(18) 0.153(2) Uani d . 1 . .
    H H39A 0.9739 1.4528 -0.1384 0.184 Uiso calc R 1 . .
    H H39B 0.9275 1.6009 -0.1147 0.184 Uiso calc R 1 . .
    C C40 0.8588(5) 1.5906(5) -0.19420(18) 0.167(2) Uani d . 1 . .
    H H40A 0.8357 1.5199 -0.2178 0.250 Uiso calc R 1 . .
    H H40B 0.9441 1.6251 -0.2105 0.250 Uiso calc R 1 . .
    H H40C 0.7752 1.6667 -0.1934 0.250 Uiso calc R 1 . .
loop_
    _atom_site_aniso_label
    _atom_site_aniso_U_11
    _atom_site_aniso_U_22
    _atom_site_aniso_U_33
    _atom_site_aniso_U_12
    _atom_site_aniso_U_13
    _atom_site_aniso_U_23
    O1 0.0536(14) 0.0819(16) 0.0665(15) -0.0259(13) -0.0131(12) 0.0194(13)
    O2 0.0585(15) 0.0954(17) 0.0632(15) -0.0284(14) -0.0101(13) 0.0144(13)
    O3 0.0594(16) 0.0710(17) 0.169(2) -0.0183(14) -0.0301(16) 0.0092(17)
    O4 0.0587(15) 0.0705(16) 0.0982(17) -0.0143(13) -0.0151(13) -0.0061(13)
    C1 0.039(2) 0.056(2) 0.064(2) -0.0101(18) -0.0039(18) 0.0030(18)
    C2 0.0368(19) 0.053(2) 0.067(2) -0.0070(17) -0.0014(18) 0.0032(17)
    C3 0.040(2) 0.063(2) 0.067(2) -0.0109(18) 0.0037(18) 0.0037(18)
    C4 0.039(2) 0.056(2) 0.063(2) -0.0056(18) -0.0004(18) -0.0008(18)
    C5 0.035(2) 0.057(2) 0.074(2) -0.0103(18) -0.0073(19) -0.0011(19)
    C6 0.044(2) 0.063(2) 0.068(2) -0.0136(18) 0.0001(19) 0.0074(19)
    C7 0.050(2) 0.056(2) 0.070(2) -0.0166(18) -0.0043(19) 0.0032(17)
    C8 0.047(2) 0.061(2) 0.074(2) -0.0148(18) -0.0034(19) 0.0004(18)
    C9 0.048(2) 0.060(2) 0.085(3) -0.019(2) -0.012(2) 0.003(2)
    C10 0.076(3) 0.105(3) 0.108(3) -0.049(3) -0.011(2) 0.013(2)
    C11 0.091(3) 0.139(4) 0.076(3) -0.044(3) -0.008(2) -0.012(3)
    C12 0.049(2) 0.062(2) 0.071(2) -0.0150(19) -0.0004(19) -0.0012(18)
    C13 0.051(2) 0.063(2) 0.074(2) -0.0145(19) -0.003(2) 0.0005(19)
    C14 0.050(2) 0.059(2) 0.085(3) -0.010(2) -0.009(2) -0.008(2)
    C15 0.135(4) 0.094(3) 0.127(3) -0.036(3) -0.082(3) 0.022(3)
    C16 0.066(3) 0.148(4) 0.160(4) -0.045(3) 0.027(3) -0.062(3)
    C17 0.049(2) 0.076(2) 0.070(2) -0.020(2) -0.0010(19) 0.0098(19)
    C18 0.055(2) 0.088(3) 0.061(2) -0.016(2) -0.0048(19) 0.0107(19)
    C19 0.058(2) 0.104(3) 0.068(2) -0.022(2) 0.002(2) 0.012(2)
    C20 0.071(3) 0.104(3) 0.067(2) -0.024(2) -0.003(2) 0.016(2)
    C21 0.081(3) 0.135(4) 0.071(3) -0.033(3) 0.001(2) 0.019(2)
    C22 0.090(3) 0.117(3) 0.075(3) -0.028(3) 0.001(2) 0.022(2)
    C23 0.092(3) 0.148(4) 0.076(3) -0.034(3) 0.000(2) 0.025(3)
    C24 0.102(3) 0.127(4) 0.076(3) -0.025(3) 0.001(3) 0.025(3)
    C25 0.106(3) 0.160(4) 0.075(3) -0.036(3) 0.004(3) 0.029(3)
    C26 0.112(3) 0.132(4) 0.077(3) -0.027(3) 0.001(3) 0.026(3)
    C27 0.135(4) 0.190(5) 0.088(3) -0.041(4) 0.015(3) 0.038(3)
    C28 0.182(5) 0.194(5) 0.096(3) -0.033(4) 0.010(3) 0.045(4)
    C29 0.060(2) 0.083(3) 0.071(2) -0.024(2) -0.005(2) 0.013(2)
    C30 0.070(3) 0.110(3) 0.063(2) -0.022(2) -0.004(2) 0.016(2)
    C31 0.077(3) 0.096(3) 0.071(2) -0.023(2) -0.004(2) 0.015(2)
    C32 0.084(3) 0.128(3) 0.066(2) -0.025(3) 0.002(2) 0.013(2)
    C33 0.093(3) 0.113(3) 0.077(3) -0.027(3) 0.000(2) 0.018(2)
    C34 0.097(3) 0.142(4) 0.075(3) -0.029(3) 0.002(3) 0.017(3)
    C35 0.102(3) 0.132(4) 0.083(3) -0.037(3) 0.001(3) 0.028(3)
    C36 0.100(3) 0.147(4) 0.073(3) -0.031(3) 0.003(3) 0.018(3)
    C37 0.124(4) 0.152(4) 0.084(3) -0.042(3) -0.001(3) 0.034(3)
    C38 0.118(4) 0.147(4) 0.076(3) -0.034(3) 0.008(3) 0.015(3)
    C39 0.149(5) 0.209(5) 0.099(4) -0.053(4) -0.008(3) 0.053(4)
    C40 0.180(5) 0.209(5) 0.104(4) -0.037(5) 0.007(4) 0.036(4)
_geom_special_details
;
All esds (except the esd in the dihedral angle between two l.s. planes) are
estimated using the full covariance matrix. The cell esds are taken into
account individually in the estimation of esds in distances, angles and
torsion angles; correlations between esds in cell parameters are only used
when they are defined by crystal symmetry. An approximate (isotropic)
treatment of cell esds is used for estimating esds involving l.s. planes.
;
loop_
    _geom_bond_atom_site_label_1
    _geom_bond_atom_site_label_2
    _geom_bond_site_symmetry_2
    _geom_bond_distance
    _geom_bond_publ_flag
    O1 C1 . 1.372(3) ?
    O1 C17 . 1.436(3) ?
    O2 C4 . 1.369(3) ?
    O2 C29 . 1.424(3) ?
    O3 C9 . 1.434(3) ?
    O3 H3 . 0.8200 ?
    O4 C14 . 1.449(3) ?
    O4 H4 . 0.8200 ?
    C1 C6 . 1.363(4) ?
    C1 C2 . 1.392(3) ?
    C2 C3 . 1.396(3) ?
    C2 C7 . 1.446(4) ?
    C3 C4 . 1.365(4) ?
    C3 H3A . 0.9300 ?
    C4 C5 . 1.391(3) ?
    C5 C6 . 1.392(3) ?
    C5 C12 . 1.449(4) ?
    C6 H6 . 0.9300 ?
    C7 C8 . 1.178(4) ?
    C8 C9 . 1.471(4) ?
    C9 C11 . 1.511(4) ?
    C9 C10 . 1.512(4) ?
    C10 H10A . 0.9600 ?
    C10 H10B . 0.9600 ?
    C10 H10C . 0.9600 ?
    C11 H11A . 0.9600 ?
    C11 H11B . 0.9600 ?
    C11 H11C . 0.9600 ?
    C12 C13 . 1.180(4) ?
    C13 C14 . 1.465(4) ?
    C14 C16 . 1.497(4) ?
    C14 C15 . 1.512(4) ?
    C15 H15A . 0.9600 ?
    C15 H15B . 0.9600 ?
    C15 H15C . 0.9600 ?
    C16 H16A . 0.9600 ?
    C16 H16B . 0.9600 ?
    C16 H16C . 0.9600 ?
    C17 C18 . 1.495(3) ?
    C17 H17A . 0.9700 ?
    C17 H17B . 0.9700 ?
    C18 C19 . 1.509(3) ?
    C18 H18A . 0.9700 ?
    C18 H18B . 0.9700 ?
    C19 C20 . 1.503(3) ?
    C19 H19A . 0.9700 ?
    C19 H19B . 0.9700 ?
    C20 C21 . 1.505(4) ?
    C20 H20A . 0.9700 ?
    C20 H20B . 0.9700 ?
    C21 C22 . 1.505(4) ?
    C21 H21A . 0.9700 ?
    C21 H21B . 0.9700 ?
    C22 C23 . 1.489(4) ?
    C22 H22A . 0.9700 ?
    C22 H22B . 0.9700 ?
    C23 C24 . 1.487(4) ?
    C23 H23A . 0.9700 ?
    C23 H23B . 0.9700 ?
    C24 C25 . 1.478(4) ?
    C24 H24A . 0.9700 ?
    C24 H24B . 0.9700 ?
    C25 C26 . 1.475(4) ?
    C25 H25A . 0.9700 ?
    C25 H25B . 0.9700 ?
    C26 C27 . 1.460(4) ?
    C26 H26A . 0.9700 ?
    C26 H26B . 0.9700 ?
    C27 C28 . 1.464(4) ?
    C27 H27A . 0.9700 ?
    C27 H27B . 0.9700 ?
    C28 H28A . 0.9600 ?
    C28 H28B . 0.9600 ?
    C28 H28C . 0.9600 ?
    C29 C30 . 1.484(3) ?
    C29 H29A . 0.9700 ?
    C29 H29B . 0.9700 ?
    C30 C31 . 1.511(3) ?
    C30 H30A . 0.9700 ?
    C30 H30B . 0.9700 ?
    C31 C32 . 1.492(3) ?
    C31 H31A . 0.9700 ?
    C31 H31B . 0.9700 ?
    C32 C33 . 1.490(4) ?
    C32 H32A . 0.9700 ?
    C32 H32B . 0.9700 ?
    C33 C34 . 1.494(4) ?
    C33 H33A . 0.9700 ?
    C33 H33B . 0.9700 ?
    C34 C35 . 1.480(4) ?
    C34 H34A . 0.9700 ?
    C34 H34B . 0.9700 ?
    C35 C36 . 1.475(4) ?
    C35 H35A . 0.9700 ?
    C35 H35B . 0.9700 ?
    C36 C37 . 1.459(4) ?
    C36 H36A . 0.9700 ?
    C36 H36B . 0.9700 ?
    C37 C38 . 1.471(4) ?
    C37 H37A . 0.9700 ?
    C37 H37B . 0.9700 ?
    C38 C39 . 1.442(4) ?
    C38 H38A . 0.9700 ?
    C38 H38B . 0.9700 ?
    C39 C40 . 1.444(4) ?
    C39 H39A . 0.9700 ?
    C39 H39B . 0.9700 ?
    C40 H40A . 0.9600 ?
    C40 H40B . 0.9600 ?
    C40 H40C . 0.9600 ?
loop_
    _geom_angle_atom_site_label_1
    _geom_angle_atom_site_label_2
    _geom_angle_atom_site_label_3
    _geom_angle_site_symmetry_1
    _geom_angle_site_symmetry_3
    _geom_angle
    _geom_angle_publ_flag
    C1 O1 C17 . . 116.8(2) ?
    C4 O2 C29 . . 117.5(2) ?
    C9 O3 H3 . . 109.5 ?
    C14 O4 H4 . . 109.5 ?
    C6 C1 O1 . . 124.6(3) ?
    C6 C1 C2 . . 119.7(3) ?
    O1 C1 C2 . . 115.7(3) ?
    C1 C2 C3 . . 118.9(3) ?
    C1 C2 C7 . . 120.6(3) ?
    C3 C2 C7 . . 120.4(3) ?
    C4 C3 C2 . . 121.7(3) ?
    C4 C3 H3A . . 119.1 ?
    C2 C3 H3A . . 119.1 ?
    C3 C4 O2 . . 124.7(3) ?
    C3 C4 C5 . . 118.7(3) ?
    O2 C4 C5 . . 116.5(3) ?
    C4 C5 C6 . . 120.0(3) ?
    C4 C5 C12 . . 121.0(3) ?
    C6 C5 C12 . . 118.9(3) ?
    C1 C6 C5 . . 120.8(3) ?
    C1 C6 H6 . . 119.6 ?
    C5 C6 H6 . . 119.6 ?
    C8 C7 C2 . . 179.3(4) ?
    C7 C8 C9 . . 177.7(3) ?
    O3 C9 C8 . . 110.1(3) ?
    O3 C9 C11 . . 109.0(3) ?
    C8 C9 C11 . . 109.9(3) ?
    O3 C9 C10 . . 105.0(3) ?
    C8 C9 C10 . . 110.8(3) ?
    C11 C9 C10 . . 111.9(3) ?
    C9 C10 H10A . . 109.5 ?
    C9 C10 H10B . . 109.5 ?
    H10A C10 H10B . . 109.5 ?
    C9 C10 H10C . . 109.5 ?
    H10A C10 H10C . . 109.5 ?
    H10B C10 H10C . . 109.5 ?
    C9 C11 H11A . . 109.5 ?
    C9 C11 H11B . . 109.5 ?
    H11A C11 H11B . . 109.5 ?
    C9 C11 H11C . . 109.5 ?
    H11A C11 H11C . . 109.5 ?
    H11B C11 H11C . . 109.5 ?
    C13 C12 C5 . . 174.9(3) ?
    C12 C13 C14 . . 177.3(3) ?
    O4 C14 C13 . . 109.2(3) ?
    O4 C14 C16 . . 108.1(3) ?
    C13 C14 C16 . . 110.5(3) ?
    O4 C14 C15 . . 104.3(3) ?
    C13 C14 C15 . . 112.0(3) ?
    C16 C14 C15 . . 112.5(3) ?
    C14 C15 H15A . . 109.5 ?
    C14 C15 H15B . . 109.5 ?
    H15A C15 H15B . . 109.5 ?
    C14 C15 H15C . . 109.5 ?
    H15A C15 H15C . . 109.5 ?
    H15B C15 H15C . . 109.5 ?
    C14 C16 H16A . . 109.5 ?
    C14 C16 H16B . . 109.5 ?
    H16A C16 H16B . . 109.5 ?
    C14 C16 H16C . . 109.5 ?
    H16A C16 H16C . . 109.5 ?
    H16B C16 H16C . . 109.5 ?
    O1 C17 C18 . . 108.7(2) ?
    O1 C17 H17A . . 109.9 ?
    C18 C17 H17A . . 109.9 ?
    O1 C17 H17B . . 109.9 ?
    C18 C17 H17B . . 109.9 ?
    H17A C17 H17B . . 108.3 ?
    C17 C18 C19 . . 111.4(2) ?
    C17 C18 H18A . . 109.4 ?
    C19 C18 H18A . . 109.4 ?
    C17 C18 H18B . . 109.4 ?
    C19 C18 H18B . . 109.4 ?
    H18A C18 H18B . . 108.0 ?
    C20 C19 C18 . . 113.9(3) ?
    C20 C19 H19A . . 108.8 ?
    C18 C19 H19A . . 108.8 ?
    C20 C19 H19B . . 108.8 ?
    C18 C19 H19B . . 108.8 ?
    H19A C19 H19B . . 107.7 ?
    C19 C20 C21 . . 114.6(3) ?
    C19 C20 H20A . . 108.6 ?
    C21 C20 H20A . . 108.6 ?
    C19 C20 H20B . . 108.6 ?
    C21 C20 H20B . . 108.6 ?
    H20A C20 H20B . . 107.6 ?
    C20 C21 C22 . . 115.1(3) ?
    C20 C21 H21A . . 108.5 ?
    C22 C21 H21A . . 108.5 ?
    C20 C21 H21B . . 108.5 ?
    C22 C21 H21B . . 108.5 ?
    H21A C21 H21B . . 107.5 ?
    C23 C22 C21 . . 116.1(3) ?
    C23 C22 H22A . . 108.3 ?
    C21 C22 H22A . . 108.3 ?
    C23 C22 H22B . . 108.3 ?
    C21 C22 H22B . . 108.3 ?
    H22A C22 H22B . . 107.4 ?
    C24 C23 C22 . . 117.0(3) ?
    C24 C23 H23A . . 108.0 ?
    C22 C23 H23A . . 108.0 ?
    C24 C23 H23B . . 108.0 ?
    C22 C23 H23B . . 108.0 ?
    H23A C23 H23B . . 107.3 ?
    C25 C24 C23 . . 117.3(3) ?
    C25 C24 H24A . . 108.0 ?
    C23 C24 H24A . . 108.0 ?
    C25 C24 H24B . . 108.0 ?
    C23 C24 H24B . . 108.0 ?
    H24A C24 H24B . . 107.2 ?
    C26 C25 C24 . . 118.9(3) ?
    C26 C25 H25A . . 107.6 ?
    C24 C25 H25A . . 107.6 ?
    C26 C25 H25B . . 107.6 ?
    C24 C25 H25B . . 107.6 ?
    H25A C25 H25B . . 107.0 ?
    C27 C26 C25 . . 118.8(3) ?
    C27 C26 H26A . . 107.6 ?
    C25 C26 H26A . . 107.6 ?
    C27 C26 H26B . . 107.6 ?
    C25 C26 H26B . . 107.6 ?
    H26A C26 H26B . . 107.0 ?
    C26 C27 C28 . . 119.8(4) ?
    C26 C27 H27A . . 107.4 ?
    C28 C27 H27A . . 107.4 ?
    C26 C27 H27B . . 107.4 ?
    C28 C27 H27B . . 107.4 ?
    H27A C27 H27B . . 106.9 ?
    C27 C28 H28A . . 109.5 ?
    C27 C28 H28B . . 109.5 ?
    H28A C28 H28B . . 109.5 ?
    C27 C28 H28C . . 109.5 ?
    H28A C28 H28C . . 109.5 ?
    H28B C28 H28C . . 109.5 ?
    O2 C29 C30 . . 109.8(2) ?
    O2 C29 H29A . . 109.7 ?
    C30 C29 H29A . . 109.7 ?
    O2 C29 H29B . . 109.7 ?
    C30 C29 H29B . . 109.7 ?
    H29A C29 H29B . . 108.2 ?
    C29 C30 C31 . . 113.0(3) ?
    C29 C30 H30A . . 109.0 ?
    C31 C30 H30A . . 109.0 ?
    C29 C30 H30B . . 109.0 ?
    C31 C30 H30B . . 109.0 ?
    H30A C30 H30B . . 107.8 ?
    C32 C31 C30 . . 115.3(3) ?
    C32 C31 H31A . . 108.4 ?
    C30 C31 H31A . . 108.4 ?
    C32 C31 H31B . . 108.4 ?
    C30 C31 H31B . . 108.4 ?
    H31A C31 H31B . . 107.5 ?
    C33 C32 C31 . . 116.4(3) ?
    C33 C32 H32A . . 108.2 ?
    C31 C32 H32A . . 108.2 ?
    C33 C32 H32B . . 108.2 ?
    C31 C32 H32B . . 108.2 ?
    H32A C32 H32B . . 107.3 ?
    C32 C33 C34 . . 116.5(3) ?
    C32 C33 H33A . . 108.2 ?
    C34 C33 H33A . . 108.2 ?
    C32 C33 H33B . . 108.2 ?
    C34 C33 H33B . . 108.2 ?
    H33A C33 H33B . . 107.3 ?
    C35 C34 C33 . . 117.7(3) ?
    C35 C34 H34A . . 107.9 ?
    C33 C34 H34A . . 107.9 ?
    C35 C34 H34B . . 107.9 ?
    C33 C34 H34B . . 107.9 ?
    H34A C34 H34B . . 107.2 ?
    C36 C35 C34 . . 118.8(3) ?
    C36 C35 H35A . . 107.6 ?
    C34 C35 H35A . . 107.6 ?
    C36 C35 H35B . . 107.6 ?
    C34 C35 H35B . . 107.6 ?
    H35A C35 H35B . . 107.1 ?
    C37 C36 C35 . . 119.1(3) ?
    C37 C36 H36A . . 107.5 ?
    C35 C36 H36A . . 107.5 ?
    C37 C36 H36B . . 107.5 ?
    C35 C36 H36B . . 107.5 ?
    H36A C36 H36B . . 107.0 ?
    C36 C37 C38 . . 120.0(4) ?
    C36 C37 H37A . . 107.3 ?
    C38 C37 H37A . . 107.3 ?
    C36 C37 H37B . . 107.3 ?
    C38 C37 H37B . . 107.3 ?
    H37A C37 H37B . . 106.9 ?
    C39 C38 C37 . . 119.8(4) ?
    C39 C38 H38A . . 107.4 ?
    C37 C38 H38A . . 107.4 ?
    C39 C38 H38B . . 107.4 ?
    C37 C38 H38B . . 107.4 ?
    H38A C38 H38B . . 106.9 ?
    C38 C39 C40 . . 122.6(4) ?
    C38 C39 H39A . . 106.7 ?
    C40 C39 H39A . . 106.7 ?
    C38 C39 H39B . . 106.7 ?
    C40 C39 H39B . . 106.7 ?
    H39A C39 H39B . . 106.6 ?
    C39 C40 H40A . . 109.5 ?
    C39 C40 H40B . . 109.5 ?
    H40A C40 H40B . . 109.5 ?
    C39 C40 H40C . . 109.5 ?
    H40A C40 H40C . . 109.5 ?
    H40B C40 H40C . . 109.5 ?
loop_
    _geom_torsion_atom_site_label_1
    _geom_torsion_atom_site_label_2
    _geom_torsion_atom_site_label_3
    _geom_torsion_atom_site_label_4
    _geom_torsion_site_symmetry_1
    _geom_torsion_site_symmetry_2
    _geom_torsion_site_symmetry_3
    _geom_torsion_site_symmetry_4
    _geom_torsion
    _geom_torsion_publ_flag
    C17 O1 C1 C6 . . . . -5.5(4) ?
    C17 O1 C1 C2 . . . . 174.3(3) ?
    C6 C1 C2 C3 . . . . -0.6(4) ?
    O1 C1 C2 C3 . . . . 179.6(3) ?
    C6 C1 C2 C7 . . . . -179.4(3) ?
    O1 C1 C2 C7 . . . . 0.7(4) ?
    C1 C2 C3 C4 . . . . -0.2(4) ?
    C7 C2 C3 C4 . . . . 178.6(3) ?
    C2 C3 C4 O2 . . . . -178.6(3) ?
    C2 C3 C4 C5 . . . . -0.2(4) ?
    C29 O2 C4 C3 . . . . 2.0(4) ?
    C29 O2 C4 C5 . . . . -176.4(3) ?
    C3 C4 C5 C6 . . . . 1.4(4) ?
    O2 C4 C5 C6 . . . . 179.9(3) ?
    C3 C4 C5 C12 . . . . -176.6(3) ?
    O2 C4 C5 C12 . . . . 2.0(4) ?
    O1 C1 C6 C5 . . . . -178.4(3) ?
    C2 C1 C6 C5 . . . . 1.8(5) ?
    C4 C5 C6 C1 . . . . -2.2(4) ?
    C12 C5 C6 C1 . . . . 175.8(3) ?
    C1 C2 C7 C8 . . . .  16E1(3)
                                ?
    C3 C2 C7 C8 . . . .  -2E1(3)
                                ?
    C2 C7 C8 C9 . . . .  -16E1(2)
                                 ?
    C7 C8 C9 O3 . . . . 62(9) ?
    C7 C8 C9 C11 . . . . -58(9) ?
    C7 C8 C9 C10 . . . .  18E1(10)
                                  ?
    C4 C5 C12 C13 . . . . 141(4) ?
    C6 C5 C12 C13 . . . . -36(4) ?
    C5 C12 C13 C14 . . . . 29(11) ?
    C12 C13 C14 O4 . . . . -73(8) ?
    C12 C13 C14 C16 . . . . 46(8) ?
    C12 C13 C14 C15 . . . . 172(8) ?
    C1 O1 C17 C18 . . . . -177.2(2) ?
    O1 C17 C18 C19 . . . . 176.3(2) ?
    C17 C18 C19 C20 . . . . 179.0(3) ?
    C18 C19 C20 C21 . . . . 176.9(3) ?
    C19 C20 C21 C22 . . . . -179.8(3) ?
    C20 C21 C22 C23 . . . . 178.8(3) ?
    C21 C22 C23 C24 . . . . -179.8(3) ?
    C22 C23 C24 C25 . . . . 178.2(4) ?
    C23 C24 C25 C26 . . . . 179.6(4) ?
    C24 C25 C26 C27 . . . . 178.7(4) ?
    C25 C26 C27 C28 . . . . 179.8(4) ?
    C4 O2 C29 C30 . . . . 177.6(3) ?
    O2 C29 C30 C31 . . . . -171.4(3) ?
    C29 C30 C31 C32 . . . . -176.5(3) ?
    C30 C31 C32 C33 . . . . -177.8(3) ?
    C31 C32 C33 C34 . . . . -179.5(3) ?
    C32 C33 C34 C35 . . . . -178.6(3) ?
    C33 C34 C35 C36 . . . . 179.4(4) ?
    C34 C35 C36 C37 . . . . -178.6(4) ?
    C35 C36 C37 C38 . . . . -179.6(4) ?
    C36 C37 C38 C39 . . . . -177.4(4) ?
    C37 C38 C39 C40 . . . . -178.0(4) ?
loop_
    _geom_hbond_atom_site_label_D
    _geom_hbond_atom_site_label_H
    _geom_hbond_atom_site_label_A
    _geom_hbond_site_symmetry_A
    _geom_hbond_distance_DH
    _geom_hbond_distance_HA
    _geom_hbond_distance_DA
    _geom_hbond_angle_DHA
    O3 H3 O4 2_666 0.82 2.04 2.853(3) 173.2
    O4 H4 O1 2_666 0.82 2.35 3.167(3) 174.5
data_global
_journal_date_recd_electronic     2010-05-12
_journal_date_accepted     2010-05-22
_journal_name_full     'Acta Crystallographica, Section E'
_journal_year     2010
_journal_volume     66
_journal_issue      7
_journal_page_first     o1521
_journal_page_last     o1521
_journal_paper_category     QO
_journal_coeditor_code     VM2027
_publ_contact_author_name     'Zhong-Wei, Gu'
_publ_contact_author_address
;
College of Chemistry
Sichuan University
Chengdu 610064
People's Republic of China
;
_publ_contact_author_email     zxwxy888@gmail.com
_publ_contact_author_fax     '86 028 85410336'
_publ_contact_author_phone     '86 028 85410336'
_publ_section_title
;
4,4'-[2,5-Bis(dodecyloxy)-<i>p</i>-phenylene]bis(2-methylbut-3-yn-2-ol)
;
loop_
    _publ_author_name
    _publ_author_address
    'Zhang, Xiao-wei'
;
College of Chemistry
Sichuan University
Chengdu 610064
People's Republic of China
;
    'Gu, Zhong-wei'
;
College of Chemistry
Sichuan University
Chengdu 610064
People's Republic of China
;
