# Supplementary material for: 4,4′-[2,5-Bis(dodec­yloxy)-p-phenyl­ene]bis­(2-methyl­but-3-yn-2-ol)
Source: Acta Crystallogr Sect E Struct Rep Online. 2010 Jun 5;66(Pt 7):o1521. doi: 10.1107/S1600536810019227 (PMC3006914; doi:10.1107/S1600536810019227)
Supplement: Supplementary file 2 [file e-66-o1521-Isup2.hkl]

# 
# h,k,l, Fc-squared, Fo-squared, sigma(Fo-squared) and status flag 
# 
data_I
_shelx_title ' 100426f in P-1' 
_shelx_refln_list_code          4 
_shelx_F_calc_maximum      313.16 
_exptl_crystal_F_000       676.00 
_reflns_d_resolution_high  0.8402 
 
loop_ 
 _symmetry_equiv_pos_as_xyz 
 'x, y, z' 
 '-x, -y, -z' 
 
_cell_length_a     9.1325 
_cell_length_b     9.7070 
_cell_length_c    22.9107 
_cell_angle_alpha  85.810 
_cell_angle_beta   88.512 
_cell_angle_gamma  79.373 
 
_shelx_F_squared_multiplier     1.000 
 
loop_ 
 _refln_index_h 
 _refln_index_k 
 _refln_index_l 
 _refln_F_squared_calc 
 _refln_F_squared_meas 
 _refln_F_squared_sigma 
 _refln_observed_status 
   1   0   0     3587.18     3591.03     85.98 o 
   2   0   0     2152.03     2184.04     25.21 o 
   3   0   0      718.80      706.34     34.72 o 
   4   0   0      110.26      118.09      7.88 o 
   5   0   0       21.72       18.91      4.64 o 
   6   0   0      263.91      245.71     13.52 o 
   7   0   0        0.00        1.09      4.23 o 
   8   0   0        2.65       -4.58      5.26 o 
   9   0   0       26.42       18.31     10.30 o 
  10   0   0        0.12       -0.57     14.30 o 
 -10   1   0        6.50       -5.72     13.73 o 
  -9   1   0       14.22        9.89     10.87 o 
  -8   1   0        4.69        5.05      6.73 o 
  -7   1   0        1.62        5.43      5.07 o 
  -6   1   0       10.83        2.77      5.21 o 
  -5   1   0        0.01        0.04      3.01 o 
  -4   1   0        1.77        4.70      3.83 o 
  -3   1   0       39.80       45.73      4.95 o 
  -2   1   0       17.95       12.73      2.83 o 
  -1   1   0      102.41      108.88      7.73 o 
   0   1   0       82.32       63.12      8.02 o 
   1   1   0      112.01      116.03      6.30 o 
   2   1   0        1.14        0.23      1.14 o 
   3   1   0       40.27       40.98      5.72 o 
   4   1   0      154.17      159.56      8.24 o 
   5   1   0       86.00       71.00     10.01 o 
   6   1   0       25.71       22.15      5.77 o 
   7   1   0        0.21        3.45      5.61 o 
   8   1   0        9.94        1.14      7.44 o 
   9   1   0       26.78       28.60     14.30 o 
  10   1   0       13.66       14.87     13.16 o 
  -9   2   0       23.90       10.30     10.30 o 
  -8   2   0       32.64       24.14      7.94 o 
  -7   2   0       30.63       21.80      7.97 o 
  -6   2   0      177.40      170.74     12.70 o 
  -5   2   0       72.96      104.38     12.01 o 
  -4   2   0      193.10      196.71     11.95 o 
  -3   2   0     6969.19     6138.72    121.91 o 
  -2   2   0     1949.89     1947.72     26.19 o 
  -1   2   0     3833.16     3707.82     35.97 o 
   0   2   0        7.57       10.96      2.00 o 
   1   2   0       21.33       21.17      3.43 o 
   2   2   0       22.03       46.24      7.72 o 
   3   2   0      188.42      163.72      5.53 o 
   4   2   0      352.87      327.33     12.23 o 
   5   2   0       78.13       63.40     12.59 o 
   6   2   0      224.69      187.62     16.60 o 
   7   2   0        5.79      -12.01      8.58 o 
   8   2   0      247.86      207.73     23.46 o 
   9   2   0       25.78       22.88     12.58 o 
  10   2   0        1.49       -6.86     13.73 o 
  -9   3   0       14.26       25.17     15.44 o 
  -8   3   0       32.82       36.04     13.16 o 
  -7   3   0       29.65       38.95      9.61 o 
  -6   3   0        9.94       12.47      6.26 o 
  -5   3   0        5.18       -0.42      5.19 o 
  -4   3   0       75.07       71.38      7.97 o 
  -3   3   0      121.58      120.93      8.78 o 
  -2   3   0      236.94      231.09     13.17 o 
  -1   3   0      289.91      288.50      7.13 o 
   0   3   0       36.41       29.36      3.24 o 
   1   3   0       67.96       57.69      5.28 o 
   2   3   0        1.98        2.70      2.20 o 
   3   3   0       62.37       54.38      5.77 o 
   4   3   0       37.17       34.43      4.16 o 
   5   3   0        0.30       -1.40      2.76 o 
   6   3   0       82.53       83.53     14.30 o 
   7   3   0       36.41       24.03     13.16 o 
   8   3   0      198.01      214.01     26.32 o 
   9   3   0       32.12        6.29      9.72 o 
  10   3   0       26.11       26.31     13.16 o 
  -9   4   0        0.09        6.86     11.44 o 
  -8   4   0        0.19       -0.57     14.30 o 
  -7   4   0       24.44        9.15     12.58 o 
  -6   4   0       18.09       14.87     14.30 o 
  -5   4   0       17.98       13.16      6.56 o 
  -4   4   0       98.02       75.51      8.89 o 
  -3   4   0      100.00       95.96      8.36 o 
  -2   4   0      467.77      504.98     52.41 o 
  -1   4   0      776.49      849.47     19.71 o 
   0   4   0       43.91       39.82      3.99 o 
   1   4   0     1557.87     1558.17     43.72 o 
   2   4   0       48.06       47.37      5.96 o 
   3   4   0      148.30      157.96      5.00 o 
   4   4   0       14.73       16.22      5.04 o 
   5   4   0      185.58      214.26     20.32 o 
   6   4   0       58.07       55.33      8.69 o 
   7   4   0      828.12      873.72     46.98 o 
   8   4   0      712.25      883.14     49.83 o 
   9   4   0       14.08       20.02     14.87 o 
  10   4   0        5.45        4.58     10.30 o 
  -8   5   0        2.14       10.87     17.73 o 
  -7   5   0        0.60        4.58     17.16 o 
  -6   5   0        0.12       -4.00      9.72 o 
  -5   5   0        0.05       -1.14      8.58 o 
  -4   5   0        0.11       -6.29      7.44 o 
  -3   5   0        4.54        3.19      5.28 o 
  -2   5   0        9.92       12.75      4.12 o 
  -1   5   0       81.77       91.04      5.55 o 
   0   5   0      221.10      199.92      9.35 o 
   1   5   0        0.40       -1.37      3.01 o 
   2   5   0       68.93       69.51      5.06 o 
   3   5   0       61.00       51.85      6.15 o 
   4   5   0      111.16      105.13     10.09 o 
   5   5   0       25.75       33.47     11.73 o 
   6   5   0       70.62       87.42     20.02 o 
   7   5   0        0.11        6.21      8.11 o 
   8   5   0        3.48        7.44     13.16 o 
   9   5   0        2.74        9.72     11.44 o 
  10   5   0        6.43        3.43     10.87 o 
  -8   6   0        2.30        4.58     14.87 o 
  -7   6   0        0.00       -1.72     13.16 o 
  -6   6   0        5.32       10.87     12.58 o 
  -5   6   0        4.04       19.45     15.44 o 
  -4   6   0        1.09        1.14     12.01 o 
  -3   6   0       71.08       45.20     13.16 o 
  -2   6   0       40.59       40.62     11.44 o 
  -1   6   0       13.38       13.94      4.50 o 
   0   6   0      177.91      159.03      9.35 o 
   1   6   0      141.05      120.13     10.87 o 
   2   6   0       75.74       67.61      5.89 o 
   3   6   0       74.84       64.47     12.30 o 
   4   6   0      510.59      463.05     25.48 o 
   5   6   0      371.44      370.56     19.32 o 
   6   6   0      117.90      118.32     12.36 o 
   7   6   0      133.20      184.60     16.05 o 
   8   6   0       22.32       36.10     10.57 o 
   9   6   0        1.04       17.73     16.59 o 
  10   6   0        3.50        1.14     16.59 o 
  -7   7   0        0.00       -0.57     14.30 o 
  -6   7   0        0.10      -13.16     16.59 o 
  -5   7   0        0.53        6.29     12.01 o 
  -4   7   0       18.34       25.17     14.87 o 
  -3   7   0       11.03       12.01      9.72 o 
  -2   7   0       22.41       12.01     12.01 o 
  -1   7   0       10.01        4.00      6.86 o 
   0   7   0       32.52       27.34      5.36 o 
   1   7   0       51.83       55.41      9.15 o 
   2   7   0      106.88      128.78      8.18 o 
   3   7   0       56.80       57.47      8.23 o 
   4   7   0       29.86       25.26      7.88 o 
   5   7   0        2.54       -0.80      6.03 o 
   6   7   0       21.27       28.53      7.69 o 
   7   7   0       36.41       35.03      9.68 o 
   8   7   0        4.03        1.63      7.65 o 
   9   7   0       23.10       34.54     11.68 o 
  -6   8   0        0.51        1.14     14.87 o 
  -5   8   0        0.30        2.86     16.59 o 
  -4   8   0       25.03       27.46     17.73 o 
  -3   8   0        0.53        9.15     13.16 o 
  -2   8   0        7.30        4.00      8.01 o 
  -1   8   0        0.29        6.86     10.30 o 
   0   8   0       18.69       32.61     10.87 o 
   1   8   0        9.78        5.96      5.77 o 
   2   8   0       50.94       56.04      8.24 o 
   3   8   0       18.70       18.88      6.88 o 
   4   8   0        8.62       12.62      6.14 o 
   5   8   0        3.29        6.05      7.65 o 
   6   8   0        0.35        1.98      7.82 o 
   7   8   0       20.16       19.53      8.69 o 
   8   8   0       19.02       40.40     11.22 o 
   9   8   0        0.05        5.88      9.93 o 
  -5   9   0        7.77        8.01     20.59 o 
  -4   9   0        4.45       -2.86     15.44 o 
  -3   9   0        2.08        9.15     11.44 o 
  -2   9   0        4.03        7.44     12.58 o 
  -1   9   0        7.76       28.03     12.01 o 
   0   9   0       38.69       57.21     13.73 o 
   1   9   0       36.80       45.19     12.59 o 
   2   9   0        8.57        8.01      7.44 o 
   3   9   0       18.85       31.46     10.87 o 
   4   9   0        0.06       -4.68      6.66 o 
   5   9   0        7.71       18.44      8.38 o 
   6   9   0       22.61       26.13      9.85 o 
   7   9   0        1.52        4.86      8.09 o 
   8   9   0        9.34        2.57      8.49 o 
  -3  10   0        0.01       -0.57     16.02 o 
  -2  10   0        5.11       -2.29     13.16 o 
  -1  10   0        0.49        1.14     10.87 o 
   1  10   0        1.98        4.58      6.86 o 
   2  10   0        0.00       -2.86      6.86 o 
   3  10   0        0.68        5.72      9.15 o 
   4  10   0        3.36        1.72      7.44 o 
   5  10   0       18.88       13.73      7.62 o 
   6  10   0       14.53       16.43      8.47 o 
   7  10   0        1.52        0.04      8.06 o 
   0  11   0        0.70        9.72      9.72 o 
   1  11   0        0.11        8.58      9.72 o 
   2  11   0        0.44        9.72     10.30 o 
   3  11   0        2.31       -4.00      6.29 o 
   4  11   0        7.38        6.29      8.01 o 
   5  11   0        1.15       -4.00      9.72 o 
  -4 -11   1       18.55       21.74     13.16 o 
  -3 -11   1        0.16       -5.15      9.15 o 
  -2 -11   1        3.83       -1.14      8.01 o 
  -1 -11   1        0.03        5.15      8.58 o 
   0 -11   1        1.07       12.01     12.01 o 
  -6 -10   1        7.36        3.98      8.89 o 
  -5 -10   1       25.50       17.16     12.58 o 
  -4 -10   1       11.26       22.31     12.58 o 
  -3 -10   1        7.95        9.72      8.01 o 
  -2 -10   1        0.45        0.00      7.44 o 
  -1 -10   1        1.34        0.57      8.01 o 
   1 -10   1        0.01       -4.00      7.44 o 
   2 -10   1        8.86        3.43     13.73 o 
   3 -10   1        0.02       11.44     15.44 o 
  -8  -9   1        7.26        6.86      8.58 o 
  -7  -9   1        0.43       -2.99      7.15 o 
  -6  -9   1        1.69       25.39     25.74 o 
  -5  -9   1        7.55       11.71      8.23 o 
  -4  -9   1        0.47        1.56      6.29 o 
  -3  -9   1       14.06       14.30      8.58 o 
  -2  -9   1        9.31        4.58      7.44 o 
  -1  -9   1       29.54       41.76     13.16 o 
   0  -9   1       19.82       26.89     10.30 o 
   1  -9   1       25.41       37.18     12.58 o 
   2  -9   1        6.74       10.30     11.44 o 
   3  -9   1        9.31       17.16     12.01 o 
   4  -9   1       12.19       26.89     18.30 o 
   5  -9   1        7.72       12.58     14.30 o 
  -9  -8   1        1.86        4.33      9.28 o 
  -8  -8   1        5.76        8.42     12.30 o 
  -7  -8   1       13.66        9.97      8.89 o 
  -6  -8   1        3.25        3.57      6.84 o 
  -5  -8   1        0.00       -1.59      7.07 o 
  -4  -8   1        1.87        0.03      6.66 o 
  -3  -8   1        0.24       -0.50      6.03 o 
  -2  -8   1       13.12       16.07      6.23 o 
  -1  -8   1        0.18        0.75      7.44 o 
   0  -8   1        0.85        6.86      8.01 o 
   1  -8   1        5.90        1.14      9.15 o 
   2  -8   1        8.77       11.44     11.44 o 
   3  -8   1       26.74       24.03     13.73 o 
   4  -8   1       13.28        8.01     14.87 o 
   5  -8   1        0.12        7.44     13.16 o 
   6  -8   1        1.38      -17.73     17.16 o 
  -9  -7   1       45.34       64.32     13.44 o 
  -8  -7   1        1.16       -2.10      6.18 o 
  -7  -7   1       12.34        7.98      8.78 o 
  -6  -7   1        8.00       16.49      8.38 o 
  -5  -7   1       12.40       10.41      7.88 o 
  -4  -7   1       35.08       26.10      7.00 o 
  -3  -7   1       36.73       31.38      7.25 o 
  -2  -7   1        5.52        2.33      3.84 o 
  -1  -7   1       15.99        9.40      3.94 o 
   0  -7   1        0.03        1.72      4.58 o 
   1  -7   1        0.04        5.72      7.44 o 
   2  -7   1        0.05       -0.57      6.29 o 
   3  -7   1        2.50       -4.00     10.87 o 
   4  -7   1       14.69        9.72     13.16 o 
   5  -7   1        0.20        5.72     14.87 o 
   6  -7   1        1.15       21.74     14.87 o 
   7  -7   1        0.27       -8.01     18.30 o 
 -10  -6   1        3.41       12.01     17.73 o 
  -9  -6   1        0.60      -10.87     13.73 o 
  -8  -6   1        0.62        1.73      8.11 o 
  -7  -6   1       33.36       43.47     16.30 o 
  -6  -6   1       65.38       64.31     10.31 o 
  -5  -6   1        1.43       -0.50      4.80 o 
  -4  -6   1       52.25       37.30      7.88 o 
  -3  -6   1      934.49     1006.36     29.15 o 
  -2  -6   1      289.52      342.28     11.50 o 
  -1  -6   1      107.91       77.39      6.43 o 
   0  -6   1      198.26      183.99     20.89 o 
   1  -6   1      230.20      250.21     15.00 o 
   2  -6   1       14.74       13.73      9.15 o 
   3  -6   1       30.11       16.59      8.58 o 
   4  -6   1        5.48        2.86      8.58 o 
   5  -6   1        1.66       -4.58     12.01 o 
   6  -6   1        0.00       -1.72     10.87 o 
   7  -6   1        0.88       -0.57     16.02 o 
   8  -6   1        0.24        6.86     18.30 o 
 -10  -5   1        9.28        2.29     10.87 o 
  -9  -5   1        0.54        1.72     10.30 o 
  -8  -5   1       28.13       26.31     12.01 o 
  -7  -5   1        0.09       -1.04      5.45 o 
  -6  -5   1       68.67       67.23     10.31 o 
  -5  -5   1     1449.13     1434.31     37.01 o 
  -4  -5   1        9.15        6.58      4.85 o 
  -3  -5   1      192.11      205.87      7.12 o 
  -2  -5   1      110.81      127.51      6.71 o 
  -1  -5   1       13.90        9.19      3.11 o 
   0  -5   1      206.97      193.77      8.78 o 
   1  -5   1      122.62      153.46     16.02 o 
   2  -5   1       11.97       18.08      4.53 o 
   3  -5   1        2.40       -1.14      8.01 o 
   4  -5   1       19.64       13.73      8.58 o 
   5  -5   1       16.94       17.73     12.58 o 
   6  -5   1       14.55       10.30     12.01 o 
   7  -5   1        8.50        5.72     11.44 o 
   8  -5   1        0.31        9.15     12.01 o 
 -10  -4   1        0.00       -2.29     13.73 o 
  -9  -4   1        0.52       -5.72      9.15 o 
  -8  -4   1      163.89      137.32     21.17 o 
  -7  -4   1       10.48       28.03     12.01 o 
  -6  -4   1      925.70      918.46     65.63 o 
  -5  -4   1      141.03      136.41     11.65 o 
  -4  -4   1       10.14        8.70     13.16 o 
  -3  -4   1       56.36       63.81      6.67 o 
  -2  -4   1       46.23       37.24      3.31 o 
  -1  -4   1     1200.29     1369.49     19.31 o 
   0  -4   1        0.18        0.23      2.57 o 
   1  -4   1      392.42      451.15     16.29 o 
   2  -4   1      441.59      514.32     37.80 o 
   3  -4   1       79.13       79.96     13.16 o 
   4  -4   1        6.38        2.95     10.30 o 
   5  -4   1       32.01       38.33     12.01 o 
   6  -4   1       17.30       -2.86      9.15 o 
   7  -4   1       23.65       42.33     13.73 o 
   8  -4   1        7.35       27.46     12.58 o 
   9  -4   1        3.06       -6.86     14.87 o 
 -10  -3   1        2.96       16.02     14.87 o 
  -9  -3   1       76.06       71.51     18.88 o 
  -8  -3   1      988.85     1066.39     52.72 o 
  -7  -3   1       56.19       28.60     12.59 o 
  -6  -3   1      151.71      135.04     18.31 o 
  -5  -3   1        8.01        3.77      3.83 o 
  -4  -3   1        7.38        8.32      5.43 o 
  -3  -3   1       10.53       17.98      4.23 o 
  -2  -3   1      196.96      206.04      9.43 o 
  -1  -3   1       60.97       56.62      3.60 o 
   0  -3   1       62.73       56.95      3.99 o 
   1  -3   1       13.81        9.87      2.33 o 
   2  -3   1       26.58       29.35      9.44 o 
   3  -3   1        9.76       16.63      5.72 o 
   4  -3   1        0.19       -1.63      4.12 o 
   5  -3   1        5.07        1.72      4.85 o 
   6  -3   1        3.02        3.71      6.03 o 
   7  -3   1       18.94       11.44     11.44 o 
   8  -3   1       14.93       18.30     10.30 o 
   9  -3   1       24.74       21.17     15.44 o 
 -10  -2   1       27.53       22.31     13.16 o 
  -9  -2   1      102.03      109.85     20.60 o 
  -8  -2   1       95.94       73.23     14.87 o 
  -7  -2   1      173.81      166.52     19.46 o 
  -6  -2   1       43.66       35.72      6.32 o 
  -5  -2   1        3.11       -0.25      2.75 o 
  -4  -2   1      302.08      279.51     11.76 o 
  -3  -2   1     1205.10     1172.22     32.78 o 
  -2  -2   1      491.93      450.21     12.55 o 
  -1  -2   1     4402.69     4697.71     36.87 o 
   0  -2   1     5356.70     6039.22     99.91 o 
   1  -2   1        0.76       -0.43      1.47 o 
   2  -2   1     1156.20     1100.91     18.97 o 
   4  -2   1      816.04      736.47     20.33 o 
   5  -2   1     1553.14     1270.94     89.86 o 
   6  -2   1      183.06      214.45     13.89 o 
   7  -2   1       53.93       58.04      9.09 o 
   8  -2   1        0.66        0.88      7.07 o 
   9  -2   1       27.02       24.03     14.30 o 
  10  -2   1        2.17        0.00     13.73 o 
 -10  -1   1        7.12       14.30     15.44 o 
  -9  -1   1       63.98       80.09     18.31 o 
  -8  -1   1        5.29       -1.72      8.01 o 
  -7  -1   1        0.75       -5.36      3.70 o 
  -6  -1   1       33.98       32.68      6.03 o 
  -5  -1   1       52.72       42.10      5.66 o 
  -4  -1   1      246.64      215.52     10.59 o 
  -3  -1   1      204.97      192.95      7.83 o 
  -2  -1   1       62.04       50.46      2.60 o 
  -1  -1   1        3.57        5.15      1.21 o 
   0  -1   1       37.04       44.64      3.43 o 
   1  -1   1      335.23      360.35     27.25 o 
   2  -1   1       75.12       68.60      8.87 o 
   3  -1   1        4.68        6.18      3.43 o 
   4  -1   1       19.17        9.92      3.57 o 
   5  -1   1       47.80       48.54      6.59 o 
   6  -1   1       51.55       31.89      6.67 o 
   7  -1   1        1.88        0.53      6.58 o 
   8  -1   1        4.14        4.74      6.18 o 
   9  -1   1        3.53        2.66      6.56 o 
 -10   0   1        0.80        1.14     14.30 o 
  -9   0   1      103.33       93.25     20.02 o 
  -8   0   1        0.18       -3.43      5.26 o 
  -7   0   1        4.53       -2.42      5.21 o 
  -6   0   1       41.36       29.03      5.86 o 
  -5   0   1        0.37       -2.25      3.42 o 
  -4   0   1       18.21       11.73      4.05 o 
  -3   0   1       27.11       30.67      4.05 o 
  -2   0   1      780.12      688.43     51.75 o 
  -1   0   1      825.93      716.04     14.45 o 
   1   0   1      477.78      472.44     11.22 o 
   2   0   1    60878.67    52557.48   1225.85 o 
   3   0   1      674.62      556.60     13.79 o 
   4   0   1      287.27      272.51     11.31 o 
   5   0   1        1.00       -1.10      2.43 o 
   6   0   1      384.55      377.69     16.36 o 
   7   0   1        7.57        5.66      6.58 o 
   8   0   1        9.32        9.64      6.73 o 
   9   0   1        0.27        2.29      9.15 o 
  10   0   1        0.15        3.43     14.30 o 
 -10   1   1        3.12        2.29     10.30 o 
  -9   1   1       23.06       19.66      8.79 o 
  -8   1   1        5.09        7.75      6.23 o 
  -7   1   1        7.89        7.33      6.66 o 
  -6   1   1        5.09        6.48      4.65 o 
  -5   1   1       49.71       47.22      6.67 o 
  -4   1   1       25.02       19.47      4.45 o 
  -3   1   1        2.25        2.46      2.43 o 
  -2   1   1       43.08       43.43      8.87 o 
  -1   1   1      100.46       95.04      5.15 o 
   0   1   1       40.77       30.33      2.29 o 
   1   1   1       40.19       41.99      1.93 o 
   2   1   1        1.41        4.00      1.41 o 
   3   1   1        1.67        0.57      2.29 o 
   4   1   1        1.53        2.22      2.94 o 
   5   1   1       16.24       21.99      4.65 o 
   6   1   1        0.29       -1.72      3.81 o 
   7   1   1        3.47        0.00      4.45 o 
   8   1   1       12.46        7.44      8.58 o 
   9   1   1        3.28       -1.14      9.15 o 
  10   1   1        8.86        3.43     14.30 o 
  -9   2   1       12.02       14.97     10.30 o 
  -8   2   1       38.43       36.67     15.16 o 
  -7   2   1        9.62        1.05      5.85 o 
  -6   2   1      131.11      120.39     11.48 o 
  -5   2   1       23.59       18.34      6.14 o 
  -4   2   1      322.35      323.97     18.04 o 
  -3   2   1     3236.55     2575.27     40.21 o 
  -2   2   1     1156.53     1204.02     21.55 o 
  -1   2   1      932.89      855.25     20.13 o 
   0   2   1        3.57       -2.29      2.29 o 
   1   2   1     2150.35     2329.16    114.34 o 
   2   2   1     2143.61     2333.99     40.46 o 
   3   2   1      995.54     1108.82     19.72 o 
   4   2   1       91.61      101.27      5.33 o 
   5   2   1        0.36        0.24      3.42 o 
   6   2   1       76.10       57.37      7.15 o 
   7   2   1        3.82        6.86     10.30 o 
   8   2   1      342.69      323.96     28.62 o 
   9   2   1        8.95        5.72     13.16 o 
  10   2   1        0.59        8.01     14.87 o 
  -9   3   1        0.74        6.29     12.01 o 
  -8   3   1       18.46       25.74     13.16 o 
  -7   3   1       14.55       17.73      7.69 o 
  -6   3   1        6.62        3.43      7.00 o 
  -5   3   1        0.10       -3.55      5.71 o 
  -4   3   1       97.19      121.14      9.76 o 
  -3   3   1      280.01      324.20     17.18 o 
  -2   3   1      331.59      381.03     13.24 o 
  -1   3   1      465.31      479.51     25.86 o 
   0   3   1      123.75       99.02      7.44 o 
   1   3   1       30.82       23.21      4.58 o 
   2   3   1       71.30       71.14      6.87 o 
   3   3   1      159.21      161.14      9.20 o 
   4   3   1       96.58       88.83      4.62 o 
   5   3   1        3.21       -2.21      4.23 o 
   6   3   1        7.04        6.29      9.72 o 
   7   3   1       85.20       52.63     14.87 o 
   8   3   1       62.55       70.94     17.73 o 
   9   3   1        0.00        4.58     13.16 o 
  10   3   1        0.92        1.72     10.30 o 
  -9   4   1        0.03       -3.43     17.16 o 
  -8   4   1        9.23       -2.86     11.44 o 
  -7   4   1       45.11       25.17     14.30 o 
  -6   4   1      222.29      207.15     28.04 o 
  -5   4   1       71.82       77.50     10.44 o 
  -4   4   1        0.06        1.54      5.21 o 
  -3   4   1       14.22       11.62      8.29 o 
  -2   4   1       90.30      110.01      8.31 o 
  -1   4   1     1067.35     1188.54     43.11 o 
   0   4   1      335.90      314.59     13.46 o 
   1   4   1      546.25      510.12     20.63 o 
   2   4   1       32.55       32.99      4.64 o 
   3   4   1       13.29       14.46      3.90 o 
   4   4   1        0.11       -4.28      2.86 o 
   5   4   1      372.15      398.57     17.18 o 
   6   4   1        1.90        0.70      8.01 o 
   7   4   1      696.89      680.47     40.67 o 
   8   4   1       76.85       61.21     15.45 o 
   9   4   1       82.78       99.54     18.88 o 
  10   4   1       32.44       38.33     14.30 o 
  -8   5   1        5.07        4.58     14.30 o 
  -7   5   1        2.97        5.15     16.59 o 
  -6   5   1       14.99       19.45     13.16 o 
  -5   5   1       10.61        6.86     10.87 o 
  -4   5   1       14.15        2.86     12.01 o 
  -3   5   1       21.99       26.59      6.98 o 
  -2   5   1        0.31       -3.43      3.57 o 
  -1   5   1        0.53       -0.77      2.74 o 
   0   5   1       11.19        5.75      3.38 o 
   1   5   1       43.57       43.36      5.15 o 
   2   5   1       16.91       11.18      3.30 o 
   3   5   1        0.96        1.69      3.70 o 
   4   5   1       47.64       41.63      7.25 o 
   5   5   1       25.01       23.26      7.15 o 
   6   5   1      197.05      210.89     16.60 o 
   7   5   1      722.29      888.34     31.22 o 
   8   5   1       74.93      104.12     19.45 o 
   9   5   1        7.24        8.01     10.30 o 
  10   5   1        1.66       -4.00     11.44 o 
  -8   6   1       10.96        2.86     16.02 o 
  -7   6   1        0.01        4.00     17.16 o 
  -6   6   1       10.84       28.60     18.88 o 
  -5   6   1       22.34       36.61     14.87 o 
  -4   6   1        5.32       -1.72     14.30 o 
  -3   6   1       56.82       65.22     16.02 o 
  -2   6   1      182.59      218.88     24.61 o 
  -1   6   1       70.02       75.16      6.16 o 
   0   6   1       96.53       75.73     11.44 o 
   1   6   1      150.99      136.77     13.16 o 
   2   6   1       60.73       45.83      5.12 o 
   3   6   1        0.22        1.31      3.00 o 
   4   6   1        3.61        3.18      5.43 o 
   5   6   1      221.75      214.72     16.31 o 
   6   6   1       69.65       87.87     11.95 o 
   7   6   1       74.36       76.48     12.21 o 
   8   6   1       12.06       14.52      8.28 o 
   9   6   1        3.35        9.15     10.87 o 
  10   6   1        1.35        9.72     16.59 o 
  -7   7   1        0.34        7.44     17.16 o 
  -6   7   1        0.32       15.44     15.44 o 
  -5   7   1        0.13       -1.14     11.44 o 
  -4   7   1        7.78        1.14     15.44 o 
  -3   7   1       22.23       15.45     11.44 o 
  -2   7   1       40.04       37.18     13.73 o 
  -1   7   1       26.43       20.59     10.87 o 
   0   7   1       85.23       73.13      7.70 o 
   1   7   1       49.15       55.72      6.84 o 
   2   7   1       21.20       15.03      4.49 o 
   3   7   1      178.20      179.15     12.74 o 
   4   7   1      249.38      233.76     24.61 o 
   5   7   1      117.25      121.38     12.62 o 
   6   7   1        1.30       -0.72      7.56 o 
   7   7   1       41.06       36.13     10.15 o 
   8   7   1       19.11       27.81      9.07 o 
   9   7   1        3.72        1.72     16.59 o 
  -6   8   1        0.19        2.86     20.02 o 
  -5   8   1        0.00       -5.15     13.16 o 
  -4   8   1       25.36       40.04     19.45 o 
  -3   8   1        0.68       -1.14     14.30 o 
  -2   8   1        4.99       -1.14     12.01 o 
  -1   8   1        5.94       -4.00      8.01 o 
   0   8   1       39.03       49.20     11.44 o 
   1   8   1       81.84       67.42      8.01 o 
   2   8   1       18.60       14.65      6.03 o 
   3   8   1       87.73       61.49     15.16 o 
   4   8   1       21.52       21.74      7.69 o 
   5   8   1       28.42       29.19      8.28 o 
   6   8   1        3.73        4.06      9.72 o 
   7   8   1       12.88        2.62      6.03 o 
   8   8   1       20.98       26.63      8.97 o 
   9   8   1        0.02        0.57     18.30 o 
  -5   9   1        5.41       25.74     16.59 o 
  -4   9   1        1.01        4.00     13.16 o 
  -3   9   1        0.93        0.00     10.87 o 
  -2   9   1        0.27        8.58     13.16 o 
  -1   9   1        0.76        5.15     11.44 o 
   0   9   1       13.81        4.58     10.87 o 
   1   9   1        4.99       17.16      9.72 o 
   2   9   1        1.57        4.58      6.29 o 
   3   9   1        2.30       -0.32      5.85 o 
   4   9   1        0.36       -1.12      5.77 o 
   5   9   1        4.16        6.78      6.86 o 
   6   9   1       33.67       36.43     11.73 o 
   7   9   1        5.35        9.71     15.16 o 
   8   9   1        8.69        4.84      8.65 o 
  -3  10   1        2.52        0.00     12.01 o 
  -2  10   1        1.79        8.01     14.87 o 
  -1  10   1        4.44       14.87     13.16 o 
   1  10   1        0.16       -4.00      8.58 o 
   2  10   1        0.01        4.00      9.15 o 
   3  10   1        1.16        9.15      6.86 o 
   4  10   1        0.99        2.29     10.30 o 
   5  10   1        1.46        4.83      7.56 o 
   6  10   1        9.11        5.53      7.25 o 
   7  10   1        3.92        6.16      8.90 o 
   1  11   1        0.55       -2.29      7.44 o 
   2  11   1        1.20        0.57      8.58 o 
   3  11   1        7.00        6.86      9.15 o 
   4  11   1        0.26       -7.44      9.15 o 
   5  11   1        1.24        1.14      6.86 o 
  -4 -11   2       17.98       16.59     10.30 o 
  -3 -11   2        0.05        6.29     11.44 o 
  -2 -11   2        5.30       -0.57      9.15 o 
  -1 -11   2        0.09        4.58      9.72 o 
   0 -11   2        0.07        9.72     12.01 o 
  -6 -10   2        0.01        0.00      8.58 o 
  -5 -10   2       10.52        9.15     12.58 o 
  -4 -10   2        5.57        6.29      8.58 o 
  -3 -10   2        8.52       16.59      9.72 o 
  -2 -10   2        1.47       -2.86      8.01 o 
  -1 -10   2        0.05       -9.72      6.86 o 
   0 -10   2        5.03       16.59      9.72 o 
   1 -10   2        1.61       -1.14     10.30 o 
   2 -10   2        8.58      -10.87     11.44 o 
   3 -10   2        4.73        8.58     10.87 o 
  -8  -9   2        3.30        3.94      9.84 o 
  -7  -9   2        1.89        2.20      8.06 o 
  -6  -9   2        6.74       13.13      9.28 o 
  -5  -9   2        3.56        3.22     12.30 o 
  -4  -9   2        3.98       -0.75      7.65 o 
  -3  -9   2        0.92       -8.01      9.15 o 
  -2  -9   2        1.02        0.57      7.44 o 
  -1  -9   2        1.16        1.72     10.87 o 
   0  -9   2        3.40        5.72      9.15 o 
   1  -9   2        9.61        9.72      8.01 o 
   2  -9   2        0.70        3.43      8.58 o 
   3  -9   2        0.13        1.14      8.58 o 
   4  -9   2        6.95        9.15     11.44 o 
   5  -9   2        3.50       16.02     17.73 o 
  -8  -8   2        0.07        2.94      9.61 o 
  -7  -8   2        2.55       -5.96      8.36 o 
  -6  -8   2        5.91        3.66      9.15 o 
  -5  -8   2        3.26        1.72      5.26 o 
  -4  -8   2        3.47        3.23      6.29 o 
  -3  -8   2       24.04       21.29      7.47 o 
  -2  -8   2        0.90       -2.86      9.72 o 
  -1  -8   2        5.42        6.55      9.44 o 
   0  -8   2        6.01        1.14      7.44 o 
   1  -8   2       12.79       12.01     10.30 o 
   2  -8   2        0.11        9.15      8.58 o 
   3  -8   2       98.98      110.99     18.88 o 
   4  -8   2        6.51        9.15     10.87 o 
   5  -8   2        8.92       -1.14     10.87 o 
   6  -8   2        3.61        3.43     12.01 o 
  -9  -7   2       40.25       60.04     12.29 o 
  -8  -7   2        6.96       16.55      8.69 o 
  -7  -7   2        1.99       -2.16      6.47 o 
  -6  -7   2        0.72       -5.20      6.18 o 
  -5  -7   2        6.87       10.73      6.56 o 
  -4  -7   2        0.10        1.07      6.26 o 
  -3  -7   2       56.72       48.69      8.06 o 
  -2  -7   2        0.00       -1.24      3.61 o 
  -1  -7   2       12.47       10.52      3.74 o 
   0  -7   2       19.84       30.89      8.58 o 
   1  -7   2       22.39       24.03      9.15 o 
   2  -7   2       16.08       21.74      8.58 o 
   3  -7   2       59.30       57.78     13.73 o 
   4  -7   2        3.94        6.29     13.16 o 
   5  -7   2        1.74        6.86     14.87 o 
   6  -7   2        2.93       -0.57     15.44 o 
   7  -7   2        0.31        0.57     12.58 o 
 -10  -6   2        1.49       14.30     16.02 o 
  -9  -6   2        7.12       -9.72     13.73 o 
  -8  -6   2        7.69        6.99      6.58 o 
  -7  -6   2        0.02        0.53      7.69 o 
  -6  -6   2        1.19        4.86      6.47 o 
  -5  -6   2        7.48        4.92      5.04 o 
  -4  -6   2        1.62       -1.72      4.95 o 
  -3  -6   2        0.10       -0.29      5.26 o 
  -2  -6   2        0.65        1.76      3.11 o 
  -1  -6   2      139.80      146.49      7.70 o 
   0  -6   2      119.89      122.02      9.44 o 
   1  -6   2      420.98      364.16     22.90 o 
   2  -6   2      154.62      120.74     16.59 o 
   3  -6   2        1.78       -1.14      5.72 o 
   4  -6   2        0.83        1.72     10.87 o 
   5  -6   2        6.68       10.87     14.30 o 
   6  -6   2        1.69        6.29     14.30 o 
   7  -6   2        3.30        4.58     10.87 o 
 -10  -5   2        9.69       22.31     13.16 o 
  -9  -5   2        4.85       -4.00     13.16 o 
  -8  -5   2       44.04       52.63     17.16 o 
  -7  -5   2       18.53       18.52      7.47 o 
  -6  -5   2        2.19        7.51      6.14 o 
  -5  -5   2      105.47      115.46     14.30 o 
  -4  -5   2      263.10      235.75     18.89 o 
  -3  -5   2     1844.80     2033.61     23.30 o 
  -2  -5   2      160.77      150.85      7.21 o 
  -1  -5   2      141.59      119.57      6.69 o 
   0  -5   2       15.11       11.60      3.38 o 
   1  -5   2       24.89       23.05      3.07 o 
   2  -5   2        0.96        0.91      5.15 o 
   3  -5   2       18.87       12.58      7.44 o 
   4  -5   2       30.47       33.75     12.01 o 
   5  -5   2       26.85       20.02     10.30 o 
   6  -5   2       23.51       26.31     12.01 o 
   7  -5   2       15.15       10.30     10.87 o 
   8  -5   2        5.63       18.30     16.02 o 
 -10  -4   2        6.37       12.01     14.87 o 
  -9  -4   2        0.00        2.86      9.15 o 
  -8  -4   2      123.01      131.02     22.31 o 
  -7  -4   2      171.54      200.84     24.60 o 
  -6  -4   2       63.12       72.56     11.44 o 
  -5  -4   2     1796.17     1828.90     38.44 o 
  -4  -4   2      299.61      247.01     19.18 o 
  -3  -4   2       41.26       78.89     18.59 o 
  -2  -4   2      558.65      613.81     12.28 o 
  -1  -4   2      244.75      233.08      7.98 o 
   0  -4   2        0.17       -0.83      2.20 o 
   1  -4   2      243.83      223.08     10.43 o 
   2  -4   2      300.15      326.93     48.09 o 
   3  -4   2       55.52       50.92     11.44 o 
   4  -4   2       10.48        6.24      4.33 o 
   5  -4   2        1.62        3.43      7.44 o 
   6  -4   2        1.31       -6.86      7.44 o 
   7  -4   2        3.61        7.44      9.15 o 
   8  -4   2        0.16        5.72     10.30 o 
   9  -4   2        4.24        2.29     11.44 o 
 -10  -3   2        0.12        0.00     13.73 o 
  -9  -3   2       12.34       14.30     13.73 o 
  -8  -3   2      128.80      138.46     21.74 o 
  -7  -3   2        1.16        7.44     10.30 o 
  -6  -3   2      978.27     1066.85     45.86 o 
  -5  -3   2       25.11       20.74      3.28 o 
  -4  -3   2       95.70       82.35      7.82 o 
  -3  -3   2      333.68      338.07     14.03 o 
  -2  -3   2     1298.74     1530.23     22.49 o 
  -1  -3   2       62.10       55.48      3.57 o 
   0  -3   2       55.25       59.12      6.29 o 
   1  -3   2      211.34      227.23     31.20 o 
   2  -3   2      412.20      431.71     36.09 o 
   3  -3   2      289.48      321.09     25.76 o 
   4  -3   2      137.12      147.63     10.87 o 
   5  -3   2       24.28       24.95      6.58 o 
   6  -3   2        0.09        0.50      4.95 o 
   7  -3   2        1.87       -2.86      9.15 o 
   8  -3   2        0.03        2.29     12.58 o 
   9  -3   2       13.76       16.59     14.87 o 
 -10  -2   2       34.66       14.87     14.30 o 
  -9  -2   2      512.26      475.17     36.07 o 
  -8  -2   2      498.86      536.46     37.21 o 
  -7  -2   2      203.16      159.09     19.46 o 
  -6  -2   2        1.46       -3.50      3.57 o 
  -5  -2   2      164.97      164.16      8.75 o 
  -4  -2   2      107.14       92.03      5.10 o 
  -3  -2   2       69.74       57.81      4.72 o 
  -2  -2   2      257.71      333.45     10.94 o 
  -1  -2   2     1798.02     1773.56     18.30 o 
   0  -2   2     5842.33     5891.11    207.06 o 
   1  -2   2     1266.87     1192.91     29.38 o 
   2  -2   2       28.24       46.21      6.29 o 
   3  -2   2       11.45       -2.29      4.00 o 
   4  -2   2      109.72      114.47     15.74 o 
   5  -2   2       76.44       85.39      8.47 o 
   6  -2   2       33.32       42.36      7.25 o 
   7  -2   2       45.77       38.35      7.88 o 
   8  -2   2       36.27       45.76     14.30 o 
   9  -2   2       23.19       13.16     13.16 o 
  10  -2   2        2.94       -7.44     13.16 o 
 -10  -1   2       10.92       12.01     15.44 o 
  -9  -1   2       54.81       42.33     14.30 o 
  -8  -1   2        9.20       11.44      9.72 o 
  -7  -1   2       19.62       11.99      6.29 o 
  -6  -1   2        0.28        1.75      3.83 o 
  -5  -1   2        0.11        1.14      3.24 o 
  -4  -1   2        5.90        2.00      2.43 o 
  -3  -1   2       37.98       33.91      3.70 o 
  -2  -1   2        0.20        2.29      2.43 o 
  -1  -1   2        5.43        6.42      1.72 o 
   0  -1   2       21.11       14.88      2.29 o 
   1  -1   2       99.50      104.19      7.44 o 
   2  -1   2      223.66      230.40     11.17 o 
   3  -1   2        7.69       11.71      3.01 o 
   4  -1   2       14.94       15.09      4.23 o 
   5  -1   2       40.02       34.38      5.45 o 
   6  -1   2       39.42       30.88      7.15 o 
   7  -1   2        3.69       10.44      5.19 o 
   8  -1   2        0.41       -1.57      5.28 o 
   9  -1   2        0.01       -1.21      6.40 o 
 -10   0   2        0.37        8.01     11.44 o 
  -9   0   2      156.71      181.37     24.60 o 
  -8   0   2        1.50       -3.15      6.07 o 
  -7   0   2       20.38       17.87      6.84 o 
  -6   0   2        0.02       -0.29      4.45 o 
  -5   0   2       23.28       20.43      4.80 o 
  -4   0   2      133.38      119.78      8.50 o 
  -3   0   2       86.41       77.77      6.03 o 
  -2   0   2       24.33       21.17      4.00 o 
  -1   0   2     1119.30     1025.56     19.68 o 
   0   0   2     3363.64     3782.76     64.53 o 
   1   0   2     1489.99     1759.93     18.69 o 
   2   0   2    18925.30    19566.82    369.17 o 
   3   0   2       17.40       14.30      3.24 o 
   4   0   2       56.08       45.77      6.87 o 
   5   0   2      206.67      202.08     11.53 o 
   6   0   2      277.09      281.06     14.33 o 
   7   0   2       41.31       30.40      8.87 o 
   8   0   2       48.14       45.45      8.87 o 
   9   0   2        8.22       12.58      9.72 o 
  10   0   2        0.03       -2.86     13.73 o 
 -10   1   2        0.03       -4.00     15.44 o 
  -9   1   2       24.12       17.45      9.48 o 
  -8   1   2        3.89        0.26      7.88 o 
  -7   1   2        2.25        1.14      4.76 o 
  -6   1   2       10.50       18.94      5.85 o 
  -5   1   2       54.44       53.40      9.73 o 
  -4   1   2       95.44       84.46      7.97 o 
  -3   1   2        0.01       -1.23      2.75 o 
  -2   1   2      108.34       90.43      8.01 o 
  -1   1   2      448.21      371.44     11.48 o 
   0   1   2      290.64      193.41      6.31 o 
   1   1   2        2.12        2.96      1.10 o 
   2   1   2       53.14       45.07      3.57 o 
   3   1   2       49.83       49.06      4.53 o 
   4   1   2       66.81       68.20      7.44 o 
   5   1   2        1.46       -1.59      3.57 o 
   6   1   2       14.89       13.77      5.07 o 
   7   1   2        5.02       -2.52      4.76 o 
   8   1   2       26.75        8.80      5.85 o 
   9   1   2        8.90       -4.58      8.58 o 
  10   1   2        0.72        0.57     13.16 o 
  -9   2   2        5.66        9.93     10.31 o 
  -8   2   2       12.67       19.49      8.38 o 
  -7   2   2       14.10       14.63      7.65 o 
  -6   2   2       51.82       45.97      8.87 o 
  -5   2   2        1.42       -1.14      4.45 o 
  -4   2   2      460.28      457.21     34.94 o 
  -3   2   2      178.56      197.05     11.16 o 
  -2   2   2     7467.74     7808.72     83.29 o 
  -1   2   2    98068.13   101505.62    632.84 o 
   0   2   2     6749.92     5597.36     57.98 o 
   1   2   2       15.53       12.02      2.33 o 
   2   2   2      496.96      587.44      9.83 o 
   3   2   2     1623.86     1752.80     33.50 o 
   4   2   2      970.02     1120.39     22.38 o 
   5   2   2        9.24       35.70     18.30 o 
   6   2   2       13.31        7.19      4.64 o 
   7   2   2        1.08       -0.86      4.45 o 
   8   2   2      204.21      167.09     20.60 o 
   9   2   2       46.78       40.04     15.45 o 
  10   2   2        1.00        2.29     14.30 o 
  -9   3   2        4.92       11.44     17.16 o 
  -8   3   2        0.27        6.29     13.73 o 
  -7   3   2        0.74        2.14      7.07 o 
  -6   3   2        2.00        2.86      6.43 o 
  -5   3   2        1.23        0.11      5.71 o 
  -4   3   2       33.08       26.85      6.66 o 
  -3   3   2       32.58       35.47      6.45 o 
  -2   3   2       27.57       26.95      4.64 o 
  -1   3   2       74.69       77.89      8.87 o 
   0   3   2        0.77        4.00      3.43 o 
   1   3   2       75.21       74.96      8.01 o 
   2   3   2      176.07      206.74      9.69 o 
   3   3   2      200.00      207.08     14.60 o 
   4   3   2       81.94       87.38      4.90 o 
   5   3   2        0.41       -2.92      2.55 o 
   6   3   2        1.03        0.69      3.83 o 
   7   3   2      143.96      125.88     17.74 o 
   8   3   2        0.96       -2.86      8.01 o 
   9   3   2        0.11       -4.00      8.58 o 
  10   3   2        0.47       -0.57     13.16 o 
  -9   4   2        0.10      -11.44     18.30 o 
  -8   4   2       29.46       52.06     20.02 o 
  -7   4   2       30.36       16.02     16.59 o 
  -6   4   2       58.52      105.27     13.97 o 
  -5   4   2      138.12      136.25     13.06 o 
  -4   4   2      888.81     1069.83     31.40 o 
  -3   4   2      640.79      817.54     24.46 o 
  -2   4   2      689.72      843.72     31.81 o 
  -1   4   2      207.29      205.45      9.51 o 
   0   4   2      168.50      167.70     11.45 o 
   1   4   2       61.59       60.08      7.44 o 
   2   4   2        4.81       11.91      3.42 o 
   3   4   2        9.70        4.64      3.28 o 
   4   4   2        0.80        1.09      4.39 o 
   5   4   2      459.30      483.10     22.91 o 
   6   4   2        8.18        2.58      5.77 o 
   7   4   2      863.75      915.60     47.56 o 
   8   4   2        1.59       -5.72     12.01 o 
   9   4   2        5.91        9.72     10.30 o 
  10   4   2        0.34        0.00     14.30 o 
  -8   5   2        2.82       18.88     20.02 o 
  -7   5   2        8.30        5.15     13.16 o 
  -6   5   2       19.06       38.33     20.59 o 
  -5   5   2       32.24       68.07     20.59 o 
  -4   5   2       52.78       71.72     13.16 o 
  -3   5   2       33.58       38.00      7.82 o 
  -2   5   2        9.89        7.89      5.00 o 
  -1   5   2       87.62       93.64      6.30 o 
   0   5   2      132.03      104.15      9.73 o 
   1   5   2      309.57      309.74     17.75 o 
   2   5   2       22.68       21.09      4.53 o 
   3   5   2        1.69        0.47     10.58 o 
   4   5   2        0.42       -0.74      3.42 o 
   5   5   2      144.72      158.36     12.22 o 
   6   5   2       36.77       55.54     12.30 o 
   7   5   2      345.06      323.11     23.75 o 
   8   5   2       42.24       22.88     14.87 o 
   9   5   2       72.06      101.83     21.74 o 
  10   5   2        7.39        4.00     10.87 o 
  -8   6   2        7.59        3.43     22.88 o 
  -7   6   2        1.81      -13.16     13.16 o 
  -6   6   2       10.18       11.44     18.88 o 
  -5   6   2        8.71        5.15     18.30 o 
  -4   6   2        8.26        9.72     11.44 o 
  -3   6   2       18.17       14.87     10.30 o 
  -2   6   2      250.24      297.10     21.18 o 
  -1   6   2      230.97      244.38     10.58 o 
   0   6   2       26.65       19.39      5.15 o 
   1   6   2      136.54      130.23      8.90 o 
   2   6   2       32.88       31.43      5.45 o 
   3   6   2       32.41       23.68      6.03 o 
   4   6   2        1.33        1.14      4.41 o 
   5   6   2      182.56      187.91     13.92 o 
   6   6   2      349.51      349.41     48.08 o 
   7   6   2      584.25      760.34     29.40 o 
   8   6   2        2.95        4.47      8.47 o 
   9   6   2        0.00        6.29     11.44 o 
  10   6   2        2.38       -6.29     16.02 o 
  -7   7   2        0.46      -10.87     20.59 o 
  -6   7   2        0.96       -4.58     18.30 o 
  -5   7   2        2.84       13.16     19.45 o 
  -4   7   2        0.42      -13.73     14.87 o 
  -3   7   2        6.06       14.30     14.30 o 
  -2   7   2       16.22       11.44      9.15 o 
  -1   7   2       16.45       11.56      5.45 o 
   0   7   2       91.97       87.64      8.47 o 
   1   7   2       11.22        6.22      5.04 o 
   2   7   2        5.17        1.91      4.67 o 
   3   7   2       42.53       40.00      7.25 o 
   4   7   2       24.60       20.45      6.45 o 
   5   7   2       20.90       24.08      8.11 o 
   6   7   2        6.52       11.95      7.65 o 
   7   7   2        0.99       -4.45      7.82 o 
   8   7   2       10.94       12.09      8.75 o 
   9   7   2        0.00        8.58     17.16 o 
  -6   8   2        0.00        0.57     22.31 o 
  -5   8   2        0.94       10.30     20.59 o 
  -4   8   2       13.16        6.29     13.73 o 
  -3   8   2        1.20        0.00     14.87 o 
  -2   8   2        6.93        8.01      9.72 o 
  -1   8   2       33.95       24.60     12.59 o 
   0   8   2       42.27       62.35     13.73 o 
   1   8   2       24.43       14.34      6.03 o 
   2   8   2       26.59       21.35      6.18 o 
   3   8   2      191.78      172.36     12.93 o 
   4   8   2       78.41       75.59     12.01 o 
   5   8   2       65.50       58.70     10.31 o 
   6   8   2       42.17       40.03      9.28 o 
   7   8   2        0.26       -2.52      7.00 o 
   8   8   2        8.18       17.81      9.61 o 
   9   8   2        0.00        9.72     17.73 o 
  -5   9   2        2.19       -1.72     15.44 o 
  -4   9   2        0.21       13.16     19.45 o 
  -3   9   2        1.08       10.87     16.59 o 
  -2   9   2        0.01      -13.16     14.30 o 
  -1   9   2        6.76       -2.86      9.15 o 
   0   9   2        3.69        0.00      9.72 o 
   1   9   2       29.12       21.17      9.15 o 
   2   9   2        0.52        3.43      8.01 o 
   3   9   2        4.91        0.92      4.76 o 
   4   9   2        0.19        4.10      5.61 o 
   5   9   2        0.99        1.07      5.89 o 
   6   9   2       18.37       14.42      8.57 o 
   7   9   2        3.87        6.19      7.56 o 
   8   9   2        9.60       25.74     14.30 o 
  -3  10   2        5.75       14.87     17.73 o 
  -2  10   2        0.02        3.43     14.87 o 
  -1  10   2       12.55       19.45     14.87 o 
   1  10   2        0.02        6.86      8.01 o 
   2  10   2        0.50       -3.43      7.44 o 
   3  10   2        1.78        7.44      8.58 o 
   4  10   2        8.65       16.17      7.65 o 
   5  10   2        4.73        6.85      6.26 o 
   6  10   2        1.27       -7.70      7.28 o 
   7  10   2        3.50       43.47     20.02 o 
   1  11   2        0.24       -0.57      6.86 o 
   2  11   2        3.93        3.43      5.72 o 
   3  11   2        7.56        5.72      5.72 o 
   4  11   2        1.41       -2.86      8.58 o 
   5  11   2        0.27        1.14      5.72 o 
  -4 -11   3       10.16       15.44     13.73 o 
  -3 -11   3        2.55        8.01      9.72 o 
  -2 -11   3        2.32       12.58     11.44 o 
  -1 -11   3        0.06       -1.14      9.15 o 
   0 -11   3        0.56       36.61     15.44 o 
  -6 -10   3        7.17       -0.57     12.01 o 
  -5 -10   3        0.02        2.86     10.30 o 
  -4 -10   3        0.17        4.00     12.58 o 
  -3 -10   3        1.67       14.87     12.01 o 
  -2 -10   3        0.48       -2.29     12.01 o 
  -1 -10   3        0.07        4.00      8.58 o 
   0 -10   3        1.96        0.00      8.58 o 
   1 -10   3        4.64        7.44      9.72 o 
   2 -10   3        5.70       24.60     12.58 o 
   3 -10   3        4.61       19.45     13.16 o 
  -7  -9   3        2.57        2.48      9.61 o 
  -6  -9   3       26.15       25.98      9.31 o 
  -5  -9   3        2.50        4.69      6.66 o 
  -4  -9   3       10.31        5.72     11.44 o 
  -3  -9   3        1.78        0.57     10.30 o 
  -2  -9   3        1.77        0.57      8.58 o 
  -1  -9   3       15.48       16.02     12.58 o 
   0  -9   3        7.18        0.57      7.44 o 
   1  -9   3        1.17        2.29      9.15 o 
   2  -9   3        1.06        5.15     10.30 o 
   3  -9   3        2.54       14.87     12.58 o 
   4  -9   3        0.15        5.15     13.16 o 
  -8  -8   3        4.91       18.15     10.57 o 
  -7  -8   3        0.40       -0.09      7.05 o 
  -6  -8   3        3.83        0.33      8.38 o 
  -5  -8   3        5.37       11.55      6.66 o 
  -4  -8   3       20.05       19.05      7.88 o 
  -3  -8   3       51.09       47.24      8.49 o 
  -2  -8   3       28.69       41.76     13.73 o 
  -1  -8   3       20.18       20.40      6.76 o 
   0  -8   3       22.92        9.72      8.01 o 
   1  -8   3       32.97       13.16      9.15 o 
   2  -8   3        1.05       12.58     10.30 o 
   3  -8   3       63.37       62.93     14.30 o 
   4  -8   3        3.37       -3.43      9.15 o 
   5  -8   3       23.10       28.60     16.59 o 
   6  -8   3        5.31        0.57     15.44 o 
  -9  -7   3       14.70        9.70      8.29 o 
  -8  -7   3        6.54        3.43      6.66 o 
  -7  -7   3        0.14       -1.74      8.36 o 
  -6  -7   3        1.14       -2.69      7.56 o 
  -5  -7   3        0.84       -2.74      4.64 o 
  -4  -7   3       14.77       13.66      6.32 o 
  -3  -7   3       17.19       27.20      7.15 o 
  -2  -7   3        8.12        5.46      4.80 o 
  -1  -7   3        5.95        7.27      3.59 o 
   0  -7   3       71.15       64.08     10.87 o 
   1  -7   3       69.61       69.22     11.44 o 
   2  -7   3        0.72        8.01      7.44 o 
   3  -7   3      163.83      211.14     24.03 o 
   4  -7   3        2.44       -1.14      8.01 o 
   5  -7   3       12.87       12.58     13.16 o 
   6  -7   3        2.73        4.58     10.30 o 
   7  -7   3        0.03        9.15     17.73 o 
 -10  -6   3        1.36        6.86     15.44 o 
  -9  -6   3       10.44       16.02     15.44 o 
  -8  -6   3       25.57       30.29      9.50 o 
  -7  -6   3       11.33        4.58      9.15 o 
  -6  -6   3        3.20       11.19      6.14 o 
  -5  -6   3        0.22       -0.49      5.19 o 
  -4  -6   3       22.07       18.88      7.28 o 
  -3  -6   3        1.54        1.43      4.80 o 
  -2  -6   3       31.78       27.78      4.44 o 
  -1  -6   3        4.45       -2.47      2.94 o 
   0  -6   3        7.07       10.45      3.70 o 
   1  -6   3      225.18      212.33     18.31 o 
   2  -6   3      295.89      280.47     22.32 o 
   3  -6   3        1.49       -2.29      9.15 o 
   4  -6   3        4.06        1.14      7.44 o 
   5  -6   3        4.95        1.72     11.44 o 
   6  -6   3        0.23       -4.00     12.58 o 
   7  -6   3        1.04       11.44     12.01 o 
 -10  -5   3       11.80       10.87     12.58 o 
  -9  -5   3        4.88        6.29     14.30 o 
  -8  -5   3       42.84       52.06     16.59 o 
  -7  -5   3       19.63       19.33      8.58 o 
  -6  -5   3        3.09        6.99      7.15 o 
  -5  -5   3        5.94        0.00      6.86 o 
  -4  -5   3        0.74       -6.38      5.45 o 
  -3  -5   3        6.75        0.35      8.01 o 
  -2  -5   3       62.48       64.82      5.47 o 
  -1  -5   3      279.62      346.22     10.64 o 
   0  -5   3       88.16       71.64      5.44 o 
   1  -5   3        7.60        9.53      3.07 o 
   2  -5   3        0.22        5.72      6.86 o 
   3  -5   3       32.68       32.61      9.15 o 
   4  -5   3        7.90        2.86      9.15 o 
   5  -5   3        5.62        7.44      8.01 o 
   6  -5   3        6.65        6.86      8.58 o 
   7  -5   3        6.56        4.58     12.58 o 
   8  -5   3        8.17        0.57     10.87 o 
 -10  -4   3        8.18       12.58     14.30 o 
  -9  -4   3        3.28        0.57     13.16 o 
  -8  -4   3       30.16       24.03     11.44 o 
  -7  -4   3      166.07      179.35     35.48 o 
  -6  -4   3       27.35       35.29      9.15 o 
  -5  -4   3      768.78      870.34     26.71 o 
  -4  -4   3     2145.55     2169.86     39.84 o 
  -3  -4   3     2575.65     2750.07     42.80 o 
  -2  -4   3      748.27      771.11     17.74 o 
  -1  -4   3       13.72       13.51      2.82 o 
   0  -4   3        6.46        5.30      2.20 o 
   1  -4   3       43.14       31.48      3.43 o 
   2  -4   3       82.90       59.30      9.15 o 
   3  -4   3        5.39        2.29      3.07 o 
   4  -4   3       69.51       74.37     13.73 o 
   5  -4   3       10.27       -1.14      8.58 o 
   6  -4   3        1.38        3.43     10.30 o 
   7  -4   3        1.68        9.15      9.15 o 
   8  -4   3        0.12       16.02     14.87 o 
   9  -4   3        5.80       11.44     16.02 o 
 -10  -3   3        0.34        3.43     13.73 o 
  -9  -3   3       28.18       17.73     10.87 o 
  -8  -3   3       26.36       18.31     10.30 o 
  -7  -3   3      180.89      187.69     21.74 o 
  -6  -3   3      432.49      405.95     28.06 o 
  -5  -3   3       71.01       80.39      4.77 o 
  -4  -3   3       52.73       30.81      9.44 o 
  -3  -3   3      112.80      121.95      8.69 o 
  -2  -3   3     1640.30     1782.33     18.85 o 
  -1  -3   3      415.21      402.76      9.31 o 
   0  -3   3       13.56        9.68      2.29 o 
   1  -3   3       47.68       36.62      6.29 o 
   2  -3   3      239.37      227.86      8.59 o 
   3  -3   3      220.57      213.05     25.47 o 
   4  -3   3      198.71      183.04     10.02 o 
   5  -3   3       26.03       22.91      5.77 o 
   6  -3   3        1.27        1.72      8.01 o 
   7  -3   3        4.98        2.29      8.01 o 
   8  -3   3       10.74        9.72     13.16 o 
   9  -3   3        0.02        1.14     13.16 o 
 -10  -2   3       19.34       34.89     16.59 o 
  -9  -2   3      114.75      124.15     22.31 o 
  -8  -2   3       75.56       41.19     12.59 o 
  -7  -2   3      883.11      905.38     44.12 o 
  -6  -2   3      372.81      318.09     13.86 o 
  -5  -2   3       64.52       70.97      6.76 o 
  -4  -2   3      221.97      232.61      7.78 o 
  -3  -2   3       81.66       72.73      6.58 o 
  -2  -2   3     2560.98     2614.03     22.46 o 
  -1  -2   3       86.00       83.54      3.91 o 
   0  -2   3     1311.49     1320.29     15.88 o 
   2  -2   3        0.16        2.55      2.00 o 
   3  -2   3       20.82       17.69      8.01 o 
   4  -2   3        0.11       -0.95      3.01 o 
   5  -2   3       63.08       38.76      9.73 o 
   6  -2   3        3.56        5.06      5.21 o 
   7  -2   3      103.73      116.84     16.59 o 
   8  -2   3       27.18       19.45     12.01 o 
   9  -2   3        3.01        5.72      9.72 o 
  10  -2   3        6.94       17.16     14.87 o 
 -10  -1   3       72.99       89.24     18.88 o 
  -9  -1   3      342.47      380.03     33.77 o 
  -8  -1   3      114.04      115.00     19.45 o 
  -7  -1   3       10.58        6.16      5.21 o 
  -6  -1   3        0.04       -2.38      3.83 o 
  -5  -1   3       42.14       38.41      5.66 o 
  -4  -1   3      180.37      182.77     16.60 o 
  -3  -1   3       29.32       25.71      3.57 o 
  -2  -1   3      408.76      371.98     10.86 o 
  -1  -1   3      104.08       96.26      5.55 o 
   0  -1   3       20.19       16.58      1.49 o 
   1  -1   3        6.01        6.55      1.53 o 
   2  -1   3      148.86      159.18      6.45 o 
   3  -1   3       19.63       22.44      3.42 o 
   4  -1   3       29.20       23.62      4.53 o 
   5  -1   3        0.06        1.54      3.98 o 
   6  -1   3        0.35       -2.84      8.58 o 
   7  -1   3        0.01       -0.29      5.26 o 
   8  -1   3        7.32        9.22      7.15 o 
   9  -1   3        1.30        5.69      8.06 o 
 -10   0   3        5.01       -9.15     10.30 o 
  -9   0   3       91.35       69.80     16.59 o 
  -8   0   3        8.00       -1.19      7.41 o 
  -7   0   3        5.78        4.28      6.18 o 
  -6   0   3       18.17       16.83      5.49 o 
  -5   0   3       85.26       80.68      8.50 o 
  -4   0   3      105.23      118.41      8.50 o 
  -3   0   3      224.08      230.17     14.31 o 
  -2   0   3      949.05      875.98     24.16 o 
  -1   0   3     8420.32     6803.28     64.93 o 
   0   0   3     1107.81     1145.93     16.30 o 
   1   0   3        0.23       -1.14      1.21 o 
   2   0   3     2083.54     2218.32     39.95 o 
   3   0   3      349.62      316.36     10.91 o 
   4   0   3     3797.21     4280.35    231.66 o 
   5   0   3      505.79      479.95     17.00 o 
   6   0   3       82.86       80.85      8.63 o 
   7   0   3       34.69       27.21      7.00 o 
   8   0   3       97.26       97.66     11.24 o 
   9   0   3       15.00       21.74     13.16 o 
  10   0   3        0.56       -3.43     13.16 o 
 -10   1   3       13.58       23.45     13.73 o 
  -9   1   3        7.19        2.29      9.15 o 
  -8   1   3        2.69       -1.66     10.87 o 
  -7   1   3        1.88        5.26      5.71 o 
  -6   1   3        0.57       -1.48      5.45 o 
  -5   1   3        0.02       -1.99      4.86 o 
  -4   1   3       18.81       15.43      4.39 o 
  -3   1   3       19.92       26.31      6.29 o 
  -2   1   3      139.00      102.46      8.59 o 
  -1   1   3      991.53      858.99     19.59 o 
   1   1   3       29.27       25.23      2.83 o 
   2   1   3        3.63        1.14      2.29 o 
   3   1   3       95.22       94.94      6.18 o 
   4   1   3      148.27      161.67      9.28 o 
   5   1   3       29.60       25.89      5.21 o 
   6   1   3       34.78       34.68      5.85 o 
   7   1   3        3.90        5.11      5.19 o 
   8   1   3       34.61       24.75      7.40 o 
   9   1   3       42.16       56.06     14.30 o 
  10   1   3        3.76        3.43     10.30 o 
  -9   2   3        2.45        4.46      8.57 o 
  -8   2   3        0.00       -6.40      6.59 o 
  -7   2   3       21.85       17.28      7.00 o 
  -6   2   3        6.70        2.51      4.53 o 
  -5   2   3        1.78       -6.58      5.07 o 
  -4   2   3      145.41      165.69     12.02 o 
  -3   2   3      113.45      115.02     11.44 o 
  -2   2   3     4346.13     4447.58     61.76 o 
  -1   2   3     6141.39     6310.07     70.29 o 
   0   2   3     5466.87     4230.39     47.90 o 
   1   2   3    64576.32    63210.03    239.85 o 
   2   2   3      474.53      517.08     13.76 o 
   4   2   3     1028.39     1137.88     22.28 o 
   5   2   3       10.66        3.83      3.16 o 
   6   2   3      141.56      126.90     14.59 o 
   7   2   3        3.25        1.59      5.19 o 
   8   2   3       43.52       36.04     11.44 o 
   9   2   3       55.07       70.94     17.73 o 
  10   2   3        0.08       -0.57      9.72 o 
  -9   3   3       15.00       10.30     15.44 o 
  -8   3   3        8.41       11.74     10.26 o 
  -7   3   3       25.54       25.01      9.50 o 
  -6   3   3        2.02        2.98      7.28 o 
  -5   3   3        0.00        1.66      8.58 o 
  -4   3   3        1.35       -5.08      4.80 o 
  -3   3   3       10.56        2.43      6.01 o 
  -2   3   3       44.25       42.91      6.87 o 
  -1   3   3       67.38       68.43      5.66 o 
   0   3   3      232.14      190.11     10.31 o 
   1   3   3      116.17      102.45      9.16 o 
   2   3   3      119.99      113.76      6.74 o 
   3   3   3      111.70      121.81     10.40 o 
   4   3   3       26.70       29.11      3.57 o 
   5   3   3        4.58        3.43      3.38 o 
   6   3   3        3.20       -2.41      3.70 o 
   7   3   3       82.89       61.22     13.73 o 
   8   3   3        4.90        1.14      8.01 o 
   9   3   3        0.01       -8.01      7.44 o 
  10   3   3        0.98       -2.86      9.72 o 
  -9   4   3        0.38       -1.72     15.44 o 
  -8   4   3       29.55       58.35     22.31 o 
  -7   4   3       15.51        5.15     18.30 o 
  -6   4   3       16.04       18.80      9.04 o 
  -5   4   3        0.19        3.81      6.45 o 
  -4   4   3      302.67      305.91     18.28 o 
  -3   4   3       55.35       79.64     10.03 o 
  -2   4   3       24.84       34.90      9.15 o 
  -1   4   3        0.86        5.72      3.64 o 
   0   4   3       37.15       43.48      6.87 o 
   1   4   3       52.93       47.49      7.44 o 
   2   4   3       37.20       39.54      4.85 o 
   3   4   3        4.79        5.01      3.42 o 
   4   4   3       38.45       37.68      6.32 o 
   5   4   3       53.26       54.25      4.93 o 
   6   4   3       17.23       17.90      5.72 o 
   7   4   3      546.02      552.00     37.22 o 
   8   4   3       16.53       21.74     14.87 o 
   9   4   3        9.15       21.74     12.01 o 
  10   4   3        3.78       -3.43     14.30 o 
  -8   5   3        0.26        1.14     21.16 o 
  -7   5   3        2.29       -5.72     18.30 o 
  -6   5   3       11.02       37.75     21.16 o 
  -5   5   3       15.30       30.32     18.31 o 
  -4   5   3       21.07       32.43      9.42 o 
  -3   5   3       43.52       53.13     10.30 o 
  -2   5   3        0.13        1.58      4.23 o 
  -1   5   3       56.59       61.92      6.47 o 
   0   5   3      201.41      163.12     12.02 o 
   1   5   3      412.39      432.39     21.76 o 
   2   5   3       94.28       87.54      7.41 o 
   3   5   3        0.01        1.04      4.39 o 
   4   5   3        7.09       10.01      4.45 o 
   5   5   3      203.20      227.18     14.15 o 
   6   5   3        0.94        0.93      5.89 o 
   7   5   3      257.62      289.98     29.47 o 
   8   5   3        0.04        9.72     11.44 o 
   9   5   3        0.03       -0.57     10.87 o 
  10   5   3        7.75       21.16     17.16 o 
  -8   6   3        6.46       13.16     24.02 o 
  -7   6   3       17.67       29.75     22.88 o 
  -6   6   3        7.77        1.14     16.02 o 
  -5   6   3        2.11        1.72     17.73 o 
  -4   6   3        9.23       11.44     12.58 o 
  -3   6   3        2.29       -0.05      6.54 o 
  -2   6   3      241.58      293.92     16.90 o 
  -1   6   3      231.37      241.23     15.18 o 
   0   6   3        7.76        8.58      5.15 o 
   1   6   3       68.37       84.10     11.44 o 
   2   6   3        1.40        0.13      3.43 o 
   3   6   3       32.17       31.22      5.85 o 
   4   6   3        8.96       11.37      4.86 o 
   5   6   3      137.41      145.20     20.31 o 
   6   6   3      344.28      374.78     19.39 o 
   7   6   3      136.84      130.17     12.92 o 
   8   6   3      127.44      140.17     25.17 o 
   9   6   3        6.46       13.16     12.58 o 
  10   6   3       15.41       23.45     18.30 o 
  -7   7   3        0.38        4.58     22.31 o 
  -6   7   3        0.09       -2.86     14.30 o 
  -5   7   3        3.68       12.58     20.02 o 
  -4   7   3       14.63        5.15     17.73 o 
  -3   7   3        1.71        7.44     14.87 o 
  -2   7   3        0.62        8.58     13.16 o 
  -1   7   3        0.22        1.65      4.04 o 
   0   7   3       50.94       64.44      9.44 o 
   1   7   3        0.09       -4.58      4.04 o 
   2   7   3        9.86        5.72      4.85 o 
   3   7   3        2.20        5.24      3.70 o 
   4   7   3       34.96       45.13      7.65 o 
   5   7   3       41.90       36.17      7.56 o 
   6   7   3      359.15      460.08     22.95 o 
   7   7   3       36.11       30.41      9.09 o 
   8   7   3        2.27        0.19      7.79 o 
   9   7   3        0.04        6.86     12.01 o 
  -6   8   3        0.02       -6.86     16.02 o 
  -5   8   3        3.26        3.43     16.59 o 
  -4   8   3        2.12        3.43     14.87 o 
  -3   8   3        2.49       -3.43     15.44 o 
  -2   8   3        5.29        1.72     10.30 o 
  -1   8   3       67.09      112.13     20.02 o 
   0   8   3       25.92       14.38      7.41 o 
   1   8   3        4.48       -2.57      6.07 o 
   2   8   3       33.04       20.11      8.87 o 
   3   8   3        0.33        2.40      4.76 o 
   4   8   3        0.42        5.24      6.43 o 
   5   8   3       46.54       56.95      9.68 o 
   6   8   3       13.89       18.95      8.28 o 
   7   8   3       13.26        9.50      8.57 o 
   8   8   3        0.08        2.29     15.44 o 
   9   8   3        0.57       37.75     21.16 o 
  -5   9   3        0.34        5.72     22.31 o 
  -4   9   3        0.04       11.44     15.44 o 
  -3   9   3        0.69       -4.58     16.59 o 
  -2   9   3        0.02      -10.30     13.16 o 
  -1   9   3       20.18       17.16     14.30 o 
   0   9   3        0.34        0.57     10.30 o 
   1   9   3       67.02       78.95     14.87 o 
   2   9   3        0.03        5.19      5.85 o 
   3   9   3      105.44      101.77     10.26 o 
   4   9   3       16.73       17.73      7.47 o 
   5   9   3        1.46        0.46      4.86 o 
   6   9   3        2.13       -1.32      6.43 o 
   7   9   3        0.63        2.29     10.87 o 
   8   9   3       12.13       21.74     18.30 o 
  -3  10   3        4.00        7.44     19.45 o 
  -2  10   3        2.59        2.86     13.16 o 
  -1  10   3       15.17       32.61     16.02 o 
   0  10   3        1.01       -4.58     11.44 o 
   1  10   3       18.71       17.73      8.01 o 
   2  10   3        0.25        4.58      5.72 o 
   3  10   3        2.23        0.57      5.15 o 
   4  10   3       14.59       14.12      7.41 o 
   5  10   3       17.34       13.30      6.66 o 
   6  10   3        0.09        4.58     13.73 o 
   7  10   3        2.09        2.29     16.59 o 
   1  11   3        0.14        4.00      4.58 o 
   2  11   3        1.47        5.72      6.86 o 
   3  11   3        2.36        1.72      6.86 o 
   4  11   3        2.02       -2.86      8.01 o 
   5  11   3        0.50       -4.00      4.58 o 
  -4 -11   4        3.77       10.30     13.73 o 
  -3 -11   4        8.26        8.58     11.44 o 
  -2 -11   4        0.04        6.86     10.87 o 
  -1 -11   4        0.01        5.72     10.87 o 
   0 -11   4        3.61       14.30     14.87 o 
  -6 -10   4        8.44       29.17     14.87 o 
  -5 -10   4        7.41        1.14     13.16 o 
  -4 -10   4       10.76       14.87     13.73 o 
  -3 -10   4        0.66       -3.43     11.44 o 
  -2 -10   4        0.26        6.86     13.73 o 
  -1 -10   4        0.07        1.72     13.16 o 
   0 -10   4        0.44        8.58     13.16 o 
   1 -10   4        9.62       10.30      8.58 o 
   2 -10   4        2.42        8.58     12.01 o 
   3 -10   4        2.69        2.86     13.16 o 
  -7  -9   4        2.91       13.23     10.44 o 
  -6  -9   4       36.13       41.31     11.48 o 
  -5  -9   4        2.62        1.49     10.87 o 
  -4  -9   4       13.52       22.31     10.30 o 
  -3  -9   4        6.84        6.29     11.44 o 
  -2  -9   4        3.57        8.58      9.72 o 
  -1  -9   4       30.04       45.76     13.73 o 
   0  -9   4       40.04       54.50     10.03 o 
   1  -9   4        0.02       -0.57      6.29 o 
   2  -9   4        3.04       -4.58      9.15 o 
   3  -9   4        2.88       18.88     12.01 o 
   4  -9   4        1.90        8.58     13.73 o 
  -8  -8   4        4.26        3.24      8.47 o 
  -7  -8   4        3.09        4.88      9.34 o 
  -6  -8   4        1.90       -2.44      8.38 o 
  -5  -8   4        1.01       -2.57      8.09 o 
  -4  -8   4       12.92       18.88      8.06 o 
  -3  -8   4       27.42       25.74     10.87 o 
  -2  -8   4       28.48       12.01      9.72 o 
  -1  -8   4        7.44        6.29      8.58 o 
   0  -8   4       14.98       16.59      6.86 o 
   1  -8   4       49.51       41.19     10.30 o 
   2  -8   4       21.20       17.16      8.01 o 
   3  -8   4       15.39       16.59     10.87 o 
   4  -8   4       16.96       29.75     10.87 o 
   5  -8   4        0.43        6.29     14.30 o 
   6  -8   4        0.60       22.88     13.73 o 
  -9  -7   4        1.79        1.37      7.56 o 
  -8  -7   4        0.00       -1.21      6.32 o 
  -7  -7   4        0.10       -0.54      7.25 o 
  -6  -7   4        4.86       -1.01      6.56 o 
  -5  -7   4        1.09        3.14      7.47 o 
  -4  -7   4       21.16       18.78      6.84 o 
  -3  -7   4        1.03       -5.61      5.71 o 
  -2  -7   4       14.07       16.40      6.03 o 
  -1  -7   4       10.49        7.78      4.95 o 
   0  -7   4       27.16       18.31      7.44 o 
   1  -7   4        1.43       -2.86      6.29 o 
   2  -7   4        0.00        1.72      5.72 o 
   3  -7   4      120.05      104.70     16.02 o 
   4  -7   4       21.52       27.46     10.30 o 
   5  -7   4       20.45       22.88     10.87 o 
   6  -7   4        0.70       -0.57     10.87 o 
   7  -7   4        0.00      -14.59      9.72 o 
  -9  -6   4        5.49        6.86     11.44 o 
  -8  -6   4       22.40       16.48      8.69 o 
  -7  -6   4       25.10       20.75      7.94 o 
  -6  -6   4       10.42        8.01      5.85 o 
  -5  -6   4        1.78        1.14      6.88 o 
  -4  -6   4        5.41       -0.20      4.53 o 
  -3  -6   4       31.41       26.30      7.72 o 
  -2  -6   4       11.90       11.08      4.15 o 
  -1  -6   4       28.48       23.94      4.05 o 
   0  -6   4      134.26       98.99     10.87 o 
   1  -6   4        4.52        4.58      5.15 o 
   2  -6   4      305.83      260.44     20.61 o 
   3  -6   4        4.15       16.59      9.15 o 
   4  -6   4       47.55       61.78     12.59 o 
   5  -6   4        3.98       -4.58      9.72 o 
   6  -6   4        3.04       -1.14     12.58 o 
   7  -6   4        0.22       -1.72     14.30 o 
 -10  -5   4       13.99        9.15     12.01 o 
  -9  -5   4        0.75       -2.29     13.73 o 
  -8  -5   4       25.98       35.47     16.02 o 
  -7  -5   4       11.61        7.18      7.97 o 
  -6  -5   4        1.14        0.45      5.77 o 
  -5  -5   4       59.50       70.43      9.86 o 
  -4  -5   4       10.55        5.72      4.45 o 
  -3  -5   4      128.58      115.40      7.24 o 
  -2  -5   4        2.89       -0.69      2.91 o 
  -1  -5   4        0.16       -1.34      2.42 o 
   0  -5   4      190.40      189.44     14.31 o 
   1  -5   4       29.40       28.06      6.01 o 
   2  -5   4        2.77        0.57      4.58 o 
   3  -5   4       17.07       16.02      8.58 o 
   4  -5   4        5.74        1.72      6.29 o 
   5  -5   4        0.64       -2.29      8.58 o 
   6  -5   4        3.14        0.57      8.58 o 
   7  -5   4        0.33       -2.29     12.58 o 
   8  -5   4        4.21       28.60     17.16 o 
 -10  -4   4        2.53        0.00     14.87 o 
  -9  -4   4        4.48        6.86     12.58 o 
  -8  -4   4        1.09        1.72      9.15 o 
  -7  -4   4       16.58       17.05      7.00 o 
  -6  -4   4        0.09        2.65      4.80 o 
  -5  -4   4      120.42      119.36     11.31 o 
  -4  -4   4       18.58       16.02      9.44 o 
  -3  -4   4       18.79       30.61      3.31 o 
  -2  -4   4     3249.08     3938.07     34.70 o 
  -1  -4   4       28.15       35.49      4.46 o 
   0  -4   4      110.08      111.38      6.14 o 
   1  -4   4       26.16       18.88      5.72 o 
   2  -4   4        0.14        1.14      4.00 o 
   3  -4   4       20.31       16.02      6.29 o 
   4  -4   4      128.22       98.99     13.16 o 
   5  -4   4       58.71       30.32      9.15 o 
   6  -4   4       10.80        3.43      8.01 o 
   7  -4   4        2.19       -4.58      7.44 o 
   8  -4   4        1.62       -1.14      9.15 o 
   9  -4   4        7.96       11.44     16.59 o 
 -10  -3   4        0.22       -1.72     12.58 o 
  -9  -3   4       45.47       38.90     12.59 o 
  -8  -3   4        8.86       18.88     13.16 o 
  -7  -3   4       10.14       12.58     11.44 o 
  -6  -3   4      122.16      142.82     12.74 o 
  -5  -3   4      721.53      660.89     24.07 o 
  -4  -3   4     4269.68     4453.01    102.19 o 
  -3  -3   4      315.72      356.39     14.60 o 
  -2  -3   4      515.51      569.14     10.90 o 
  -1  -3   4      121.96      123.11      5.64 o 
   0  -3   4       31.91       29.19      2.94 o 
   1  -3   4        5.46        5.15      4.58 o 
   2  -3   4        1.95       -0.57      3.43 o 
   3  -3   4        0.42        0.31      2.20 o 
   4  -3   4       29.81       27.10      4.23 o 
   5  -3   4        0.32       -1.40      4.23 o 
   6  -3   4        7.93       -2.29      5.72 o 
   7  -3   4       20.83       27.46     10.30 o 
   8  -3   4       24.92       33.75     14.30 o 
   9  -3   4        3.55        1.72      9.15 o 
 -10  -2   4        4.93       -1.14     13.73 o 
  -9  -2   4       34.61       26.89     14.30 o 
  -8  -2   4        0.39       -1.14     11.44 o 
  -7  -2   4       80.82       68.08     14.87 o 
  -6  -2   4      386.73      383.58     33.78 o 
  -5  -2   4      868.61      791.60     41.85 o 
  -4  -2   4        0.35        7.80      4.00 o 
  -3  -2   4        2.68       -0.29      3.64 o 
  -2  -2   4     1607.80     1606.98     45.79 o 
  -1  -2   4      506.35      488.65      9.42 o 
   0  -2   4      342.32      346.32      8.48 o 
   1  -2   4      901.08      872.63     25.85 o 
   2  -2   4      154.61      157.14      6.03 o 
   3  -2   4       27.55       20.74      3.46 o 
   4  -2   4       12.42       12.74      3.83 o 
   5  -2   4        3.15       -0.29      3.24 o 
   6  -2   4        0.82       -1.48      4.65 o 
   7  -2   4       15.67       16.02      8.58 o 
   8  -2   4        0.00        3.43     10.30 o 
   9  -2   4      109.94      126.44     21.17 o 
  10  -2   4       55.16       54.92     17.16 o 
 -10  -1   4       44.17       33.75     13.73 o 
  -9  -1   4       61.25       57.78     17.73 o 
  -8  -1   4       89.42       98.97     16.59 o 
  -7  -1   4      597.80      593.61     36.08 o 
  -6  -1   4       18.26       16.18      5.49 o 
  -5  -1   4       12.94       12.94      5.21 o 
  -4  -1   4      122.35      128.75     13.16 o 
  -3  -1   4        0.05       -1.62      2.33 o 
  -2  -1   4      393.96      355.46     19.49 o 
  -1  -1   4      139.79      124.22      6.34 o 
   0  -1   4       61.76       57.51      2.85 o 
   1  -1   4      113.00       98.51      6.01 o 
   2  -1   4        1.29       -0.92      1.90 o 
   3  -1   4       17.18       15.55      3.57 o 
   4  -1   4       83.78       78.43      6.84 o 
   5  -1   4       29.89       30.57      5.45 o 
   6  -1   4       57.60       45.77      7.48 o 
   7  -1   4       18.04       26.95      7.07 o 
   8  -1   4       43.74       42.89     15.45 o 
   9  -1   4        1.39        5.72     10.87 o 
 -10   0   4      129.03      127.01     24.03 o 
  -9   0   4      297.16      372.56     33.19 o 
  -8   0   4       17.57       23.51      9.50 o 
  -7   0   4        0.29        0.00      6.88 o 
  -6   0   4      109.39       98.83     10.09 o 
  -5   0   4      305.92      305.44     15.38 o 
  -4   0   4      193.86      156.83     14.31 o 
  -3   0   4     1447.30     1364.10     34.52 o 
  -2   0   4      231.43      195.30     11.45 o 
  -1   0   4     8286.59     8524.26     54.43 o 
   0   0   4     7579.16     8140.53     76.47 o 
   1   0   4     2759.72     2797.50    144.12 o 
   2   0   4     3505.27     3655.81     52.73 o 
   3   0   4        7.71       12.10      3.16 o 
   4   0   4      673.50      603.03     17.42 o 
   5   0   4      367.30      381.12     15.39 o 
   6   0   4        0.09        3.02      4.12 o 
   7   0   4        5.93       -0.73      4.23 o 
   8   0   4      134.21      123.90     12.22 o 
   9   0   4        4.83        4.94      7.65 o 
  10   0   4        1.92        8.01     13.16 o 
 -10   1   4       30.38       33.18     18.31 o 
  -9   1   4        0.29       17.16     14.87 o 
  -8   1   4        3.22        2.86      6.07 o 
  -7   1   4        0.38        0.00      5.80 o 
  -6   1   4        4.76        2.63      6.03 o 
  -5   1   4       19.98       21.63      6.32 o 
  -4   1   4        1.56        5.15      4.00 o 
  -2   1   4       64.91       46.92      5.72 o 
  -1   1   4     1005.15      931.43     23.03 o 
   0   1   4      474.68      289.18     91.57 o 
   1   1   4       20.10       15.72      3.43 o 
   2   1   4        8.86        5.88      2.20 o 
   3   1   4      100.74       99.79      9.73 o 
   4   1   4      168.15      162.19     20.03 o 
   5   1   4       40.91       45.92      6.47 o 
   6   1   4       45.65       42.01      7.07 o 
   7   1   4        0.00        1.72      8.01 o 
   8   1   4       15.94       10.19      6.18 o 
   9   1   4       43.96       62.93     16.59 o 
  10   1   4        8.88       14.30     14.30 o 
 -10   2   4       28.14        6.86     17.16 o 
  -9   2   4        0.00        2.16      8.47 o 
  -8   2   4       11.71        9.32      8.24 o 
  -7   2   4       36.42       32.05      9.19 o 
  -6   2   4        3.12        3.21      5.80 o 
  -5   2   4        2.17       -6.84      5.28 o 
  -4   2   4        0.80        2.86      4.58 o 
  -3   2   4      363.58      380.28     20.04 o 
  -2   2   4     1073.31     1231.79     32.75 o 
  -1   2   4     3636.84     3865.78     55.33 o 
   1   2   4     7649.34     6855.92     84.34 o 
   2   2   4      266.42      282.83     11.09 o 
   3   2   4      589.48      725.93     20.92 o 
   4   2   4      496.51      563.78     16.37 o 
   5   2   4      297.89      335.12     14.30 o 
   6   2   4      168.70      142.59     10.17 o 
   7   2   4       59.76       38.57      6.59 o 
   8   2   4        4.55        2.86     10.30 o 
   9   2   4       16.27       22.88     13.73 o 
  10   2   4        0.29       -5.15     14.30 o 
  -9   3   4        9.76       16.02     18.88 o 
  -8   3   4       13.16       17.95     11.27 o 
  -7   3   4       40.90       43.11     10.99 o 
  -6   3   4       15.59       17.67      7.15 o 
  -5   3   4        0.29       -4.52      4.73 o 
  -4   3   4        7.93       -8.56      6.01 o 
  -3   3   4       28.14       16.02      7.44 o 
  -2   3   4       85.58       84.11      9.73 o 
  -1   3   4      150.92      121.56     12.88 o 
   0   3   4      298.47      245.71     12.60 o 
   1   3   4        0.57        1.72      3.43 o 
   2   3   4        9.61        4.79      2.61 o 
   3   3   4        1.64        1.86      2.26 o 
   4   3   4        4.50       -0.04      2.32 o 
   5   3   4       10.69       15.34      4.58 o 
   6   3   4        0.00       -0.80      4.76 o 
   7   3   4       17.28       25.17     12.58 o 
   8   3   4        8.44        9.15      9.72 o 
   9   3   4        0.40       -8.01     12.01 o 
  10   3   4        0.96       -6.86     13.73 o 
  -9   4   4        0.75       -1.72     20.59 o 
  -8   4   4       18.90       29.17     17.16 o 
  -7   4   4        6.58        4.58      8.19 o 
  -6   4   4        1.64       -3.34      7.47 o 
  -5   4   4       22.05       15.10      8.89 o 
  -4   4   4      223.01      301.58     18.63 o 
  -3   4   4      419.07      566.90     29.78 o 
  -2   4   4     9472.73    11849.40    130.42 o 
  -1   4   4      838.84      847.76     48.75 o 
   0   4   4      484.86      525.98     20.63 o 
   1   4   4       44.66       56.07      9.15 o 
   2   4   4       16.77        5.85      3.57 o 
   3   4   4      123.15      132.91     13.16 o 
   4   4   4       64.79       57.31      6.50 o 
   5   4   4      104.29      112.81      6.74 o 
   6   4   4      205.81      222.61     23.46 o 
   7   4   4       68.47       75.52     15.45 o 
   8   4   4        8.54       -1.14     12.01 o 
   9   4   4        0.28        4.58     13.73 o 
  10   4   4        5.76        5.15     12.01 o 
  -8   5   4        0.60       -9.72     13.73 o 
  -7   5   4        0.00      -17.16     14.30 o 
  -6   5   4        0.18      -12.01     17.16 o 
  -5   5   4        3.61       -0.26      9.42 o 
  -4   5   4        0.03       -4.67      8.58 o 
  -3   5   4       15.82       18.31      7.09 o 
  -2   5   4        9.97       12.01      7.44 o 
  -1   5   4        8.34        5.04      4.23 o 
   0   5   4        6.09        1.14      4.58 o 
   1   5   4       74.12       85.25     11.44 o 
   2   5   4       15.34       10.94      3.42 o 
   3   5   4        1.24       -1.66      3.98 o 
   4   5   4       17.92       15.00      5.36 o 
   5   5   4      141.49      156.21     11.82 o 
   6   5   4        2.85       -2.48      5.45 o 
   7   5   4      102.75      121.86     21.74 o 
   8   5   4        3.11       13.73     13.73 o 
   9   5   4        2.42        2.86     14.30 o 
  10   5   4        2.64        8.01     16.02 o 
  -7   6   4       23.36       53.20     27.46 o 
  -6   6   4        4.55       10.87     22.31 o 
  -5   6   4      108.00      185.94     32.61 o 
  -4   6   4       50.63       72.08     19.45 o 
  -3   6   4       70.05       85.78     11.65 o 
  -2   6   4       66.73       75.77     10.58 o 
  -1   6   4       73.00       95.61     12.30 o 
   0   6   4       10.87        4.58      5.15 o 
   1   6   4        7.40       -0.57      6.29 o 
   2   6   4        1.20       -1.14      3.70 o 
   3   6   4       10.92       14.67      4.64 o 
   4   6   4       68.00       84.48     10.58 o 
   5   6   4       37.58       47.91      7.28 o 
   6   6   4      465.52      501.37     29.48 o 
   7   6   4       18.95       19.08      8.14 o 
   8   6   4       30.18       40.62     14.30 o 
   9   6   4        7.41        9.72     15.44 o 
  10   6   4       22.30       45.19     20.02 o 
  -7   7   4        0.01        8.58     17.73 o 
  -6   7   4        0.10       -4.00     23.45 o 
  -5   7   4        2.38       13.73     16.02 o 
  -4   7   4       19.56        5.15     18.31 o 
  -3   7   4       13.89       18.88     13.73 o 
  -2   7   4       24.92       29.17     12.58 o 
  -1   7   4       10.78       12.45      4.27 o 
   0   7   4       10.66       16.59      7.44 o 
   1   7   4        2.66        1.72      6.86 o 
   2   7   4       21.41       17.99      5.36 o 
   3   7   4       48.75       50.58     13.44 o 
   4   7   4        5.66        1.52      4.64 o 
   5   7   4       97.32      122.43     11.65 o 
   6   7   4      215.29      266.05     17.43 o 
   7   7   4       38.40       47.42     10.87 o 
   8   7   4       67.32       93.82     19.45 o 
   9   7   4        4.08        2.86     12.01 o 
  -6   8   4        0.01       30.32     28.03 o 
  -5   8   4        2.64      -19.45     21.16 o 
  -4   8   4        0.17       -6.29     18.88 o 
  -3   8   4        7.53       -6.86     16.02 o 
  -2   8   4        0.45       -1.14     10.30 o 
  -1   8   4       60.21       98.97     18.88 o 
   0   8   4       14.66        7.29      6.03 o 
   1   8   4        0.23        3.01      5.45 o 
   2   8   4       25.61       11.13     10.30 o 
   3   8   4       45.55       46.16      7.97 o 
   4   8   4        3.14        6.42      6.18 o 
   5   8   4      119.42      123.99     12.77 o 
   6   8   4      249.71      279.59     30.04 o 
   7   8   4       12.10        9.72     15.44 o 
   8   8   4        1.30       16.59     16.59 o 
   9   8   4        0.12       -7.44     16.59 o 
  -5   9   4        0.18        1.14     25.17 o 
  -4   9   4        0.01      -16.02     20.02 o 
  -3   9   4        0.32        1.14     12.58 o 
  -2   9   4        0.16       -1.72     14.87 o 
  -1   9   4       16.16       17.16     14.87 o 
   0   9   4        0.02       -0.57     10.87 o 
   1   9   4       45.62       52.06     14.30 o 
   2   9   4        4.02       -1.52      4.04 o 
   3   9   4       35.73       31.95      7.15 o 
   4   9   4        2.68        5.88      6.59 o 
   5   9   4        1.28        5.72      6.07 o 
   6   9   4       11.86       13.16     11.44 o 
   7   9   4        0.49       14.87     13.16 o 
   8   9   4       12.77       44.62     20.59 o 
  -3  10   4        0.88        4.00     21.74 o 
  -2  10   4        8.72       14.30     17.73 o 
  -1  10   4        7.47       13.16     14.87 o 
   0  10   4        5.48        7.44     13.16 o 
   1  10   4       12.81       11.44      5.15 o 
   2  10   4       19.98       13.16      6.86 o 
   3  10   4       15.85       16.59      8.01 o 
   4  10   4       18.67        6.38      4.93 o 
   5  10   4       28.10       19.25      7.19 o 
   6  10   4        2.48       13.16     13.16 o 
   7  10   4        1.39       23.45     17.16 o 
  -1  11   4        3.97       10.30     17.73 o 
   1  11   4        0.54       -0.57      5.15 o 
   2  11   4        0.15        1.14      4.00 o 
   3  11   4        0.02       -4.00      5.15 o 
   4  11   4        0.06        2.86      5.15 o 
  -3 -11   5        0.03       16.59     13.16 o 
  -2 -11   5        2.99       14.87     15.44 o 
  -1 -11   5        1.32        8.58     11.44 o 
  -6 -10   5        5.42        3.43     10.30 o 
  -5 -10   5        6.58       17.73     12.01 o 
  -4 -10   5       14.03       10.87     10.87 o 
  -3 -10   5        3.86       13.16     14.87 o 
  -2 -10   5        2.69       10.30     10.87 o 
  -1 -10   5        0.09       12.58     14.87 o 
   0 -10   5        0.01       15.44     14.87 o 
   2 -10   5        0.03       -2.86     11.44 o 
  -7  -9   5        0.42        4.44      9.84 o 
  -6  -9   5       40.06       41.30     11.89 o 
  -5  -9   5        6.58       -1.14     12.58 o 
  -4  -9   5       22.73       22.31     11.44 o 
  -3  -9   5        6.32        8.01     13.16 o 
  -2  -9   5        0.91       -3.43      9.15 o 
  -1  -9   5       12.01       19.45     12.01 o 
   0  -9   5       53.10       62.93     16.59 o 
   1  -9   5        1.76        3.43      9.15 o 
   2  -9   5        3.03       -4.58      9.72 o 
   3  -9   5        3.89        5.72     12.01 o 
   4  -9   5        1.05        0.00     12.58 o 
  -8  -8   5        2.09       -4.00      8.49 o 
  -7  -8   5        4.97        1.17     10.58 o 
  -6  -8   5        2.67        2.81      7.19 o 
  -5  -8   5        0.06        5.39      6.26 o 
  -4  -8   5        1.50       -0.71      5.91 o 
  -3  -8   5        0.07        1.72      8.58 o 
  -2  -8   5        0.41       -2.86      8.58 o 
  -1  -8   5        4.48        6.29     11.44 o 
   0  -8   5        1.92       -0.32      5.36 o 
   1  -8   5       21.72       18.31      9.72 o 
   2  -8   5       32.01       24.60     11.44 o 
   3  -8   5        0.17       -0.57     10.30 o 
   4  -8   5        0.10        3.43      8.58 o 
   5  -8   5        0.63        5.72     10.30 o 
  -9  -7   5        0.76       -0.53     10.03 o 
  -8  -7   5        2.95       10.73      8.29 o 
  -7  -7   5        3.06       -1.59      7.15 o 
  -6  -7   5       18.08       18.17      7.00 o 
  -5  -7   5        7.96        3.68      5.62 o 
  -4  -7   5       12.80        6.55     10.58 o 
  -3  -7   5       19.53       24.37      7.62 o 
  -2  -7   5        4.05       -1.80      5.00 o 
  -1  -7   5        8.85        8.03      5.62 o 
   0  -7   5        7.80        6.86      6.86 o 
   1  -7   5        3.61        8.01      7.44 o 
   2  -7   5       71.22       93.25     14.87 o 
   3  -7   5        0.66        5.72      9.72 o 
   4  -7   5        3.28        0.57      8.01 o 
   5  -7   5        0.11        2.29      9.15 o 
   6  -7   5        0.49        3.43     14.87 o 
  -9  -6   5        0.09       -0.57     10.87 o 
  -8  -6   5        4.96        8.48      7.00 o 
  -7  -6   5       19.29       20.90      7.94 o 
  -6  -6   5       11.00        2.58     10.30 o 
  -5  -6   5        0.09       -4.25      6.29 o 
  -4  -6   5        2.94        1.74      4.64 o 
  -3  -6   5       19.56       14.30      5.66 o 
  -2  -6   5        0.16        0.68      3.39 o 
  -1  -6   5       39.90       38.53      5.35 o 
   0  -6   5      246.34      215.77     17.17 o 
   1  -6   5       85.67       56.64     10.87 o 
   2  -6   5       54.65       35.47     10.30 o 
   3  -6   5      190.30      179.68     18.88 o 
   4  -6   5      134.46      132.74     18.88 o 
   5  -6   5       17.22       14.30     12.58 o 
   6  -6   5       17.00       25.17     12.01 o 
   7  -6   5        2.01       -2.29      9.72 o 
 -10  -5   5       13.58       20.02     16.02 o 
  -9  -5   5        4.29       -4.58     13.73 o 
  -8  -5   5        6.55        5.13      7.41 o 
  -7  -5   5       10.74        9.98      5.77 o 
  -6  -5   5        4.50        2.29      6.88 o 
  -5  -5   5       77.30       82.43      9.86 o 
  -4  -5   5        3.43        5.72      5.66 o 
  -3  -5   5      304.41      302.50     17.08 o 
  -2  -5   5       76.13       75.78      6.12 o 
  -1  -5   5      126.73      120.59      8.53 o 
   0  -5   5        1.25        0.00      2.83 o 
   1  -5   5      311.80      325.73     21.18 o 
   2  -5   5       99.16       87.54     12.02 o 
   3  -5   5       10.08       12.01      8.01 o 
   4  -5   5       58.95       28.03      9.73 o 
   5  -5   5        5.07        0.00      7.44 o 
   6  -5   5       25.84       29.17     11.44 o 
   7  -5   5        9.72       -1.14      8.58 o 
   8  -5   5        0.11       -1.14     10.30 o 
 -10  -4   5        0.09       11.44     12.01 o 
  -9  -4   5        2.27        6.86     12.58 o 
  -8  -4   5        0.89       -5.15     10.87 o 
  -7  -4   5        4.36        6.01      5.66 o 
  -6  -4   5       24.20       22.03      6.24 o 
  -5  -4   5       75.87       70.27      9.30 o 
  -4  -4   5       12.75        6.92      4.86 o 
  -3  -4   5      106.38      105.44      5.44 o 
  -2  -4   5        0.68       -3.38      2.62 o 
  -1  -4   5      223.71      259.66      9.17 o 
   0  -4   5      348.25      395.84     10.58 o 
   1  -4   5      238.48      222.10     16.03 o 
   2  -4   5       43.22       39.47      8.58 o 
   3  -4   5       39.46       40.04      9.73 o 
   4  -4   5       60.05       60.64     11.44 o 
   5  -4   5       65.09       50.92     12.59 o 
   6  -4   5       18.15       10.87      8.58 o 
   7  -4   5        2.06        1.72     11.44 o 
   8  -4   5        8.86        8.58     10.87 o 
   9  -4   5        1.90        4.58     12.01 o 
 -10  -3   5        0.33        6.86     13.73 o 
  -9  -3   5       42.56       37.18     13.16 o 
  -8  -3   5       55.19       72.65     17.16 o 
  -7  -3   5       19.36       16.59      9.15 o 
  -6  -3   5      207.96      218.28     20.60 o 
  -5  -3   5        0.08        2.35      5.45 o 
  -4  -3   5        0.25       15.63     20.88 o 
  -3  -3   5     1310.50     1288.05     82.12 o 
  -2  -3   5     1596.72     1723.18     41.95 o 
  -1  -3   5       30.24       25.27      3.11 o 
   0  -3   5       25.76       24.74      3.16 o 
   1  -3   5        1.54        0.00      2.86 o 
   2  -3   5       74.62       76.67     10.30 o 
   3  -3   5      147.52      149.04      6.92 o 
   4  -3   5       23.55       23.78      4.41 o 
   5  -3   5       26.29       23.45      8.01 o 
   6  -3   5       16.66       13.73      9.72 o 
   7  -3   5       19.59       25.17     10.30 o 
   8  -3   5       15.38       14.87      9.72 o 
   9  -3   5        5.19       -8.58     12.58 o 
 -10  -2   5        1.28        2.29     13.73 o 
  -9  -2   5        9.15       18.88     13.73 o 
  -8  -2   5       13.56        8.01     12.01 o 
  -7  -2   5       46.14       36.61     10.30 o 
  -6  -2   5      239.82      186.07     11.28 o 
  -5  -2   5     2124.77     1978.71     70.16 o 
  -4  -2   5     4192.96     4411.24    200.37 o 
  -3  -2   5      132.03      128.90     15.17 o 
  -2  -2   5      763.37      825.20     13.75 o 
  -1  -2   5      547.79      579.30     10.73 o 
   0  -2   5       41.16       43.83      2.91 o 
   1  -2   5      782.04      855.81     26.98 o 
   2  -2   5      653.31      635.23     48.45 o 
   3  -2   5        1.18        2.86      2.33 o 
   4  -2   5       51.10       51.86      5.49 o 
   5  -2   5        0.80        3.94      3.83 o 
   6  -2   5       11.28        3.43      4.45 o 
   7  -2   5        1.06        0.00      8.58 o 
   8  -2   5        4.41        8.58     10.87 o 
   9  -2   5       45.98       33.75     14.87 o 
 -10  -1   5       39.25       39.47     14.30 o 
  -9  -1   5       10.18       11.44     12.58 o 
  -8  -1   5       18.62       16.59     12.01 o 
  -7  -1   5       80.83       75.60     16.88 o 
  -6  -1   5       16.53        9.47      6.86 o 
  -5  -1   5      763.50      676.92     20.38 o 
  -4  -1   5       83.13       77.24     11.44 o 
  -3  -1   5       69.70       60.28      6.01 o 
  -2  -1   5       19.50       16.50      2.07 o 
  -1  -1   5        8.37        7.71      1.74 o 
   0  -1   5      225.16      192.65      5.31 o 
   1  -1   5      631.59      454.18    100.44 o 
   2  -1   5      292.57      294.76      9.74 o 
   3  -1   5       13.60       15.10      3.70 o 
   4  -1   5       12.93       15.69      3.83 o 
   5  -1   5       29.59       23.36      5.36 o 
   6  -1   5       77.44       70.20      8.23 o 
   7  -1   5       31.74       31.10      7.07 o 
   8  -1   5       32.17       27.59      7.88 o 
   9  -1   5        5.05        2.86     10.30 o 
 -10   0   5       90.45       94.97     21.74 o 
  -9   0   5       99.56      124.15     21.74 o 
  -8   0   5      416.37      370.36     30.34 o 
  -7   0   5      344.68      325.33     56.09 o 
  -6   0   5        3.85        5.23      5.28 o 
  -5   0   5      101.43      109.38      9.61 o 
  -4   0   5       52.43       56.07      8.58 o 
  -3   0   5     2563.49     2514.65     51.40 o 
  -2   0   5      572.11      513.37     19.50 o 
  -1   0   5      754.92      716.64     10.82 o 
   0   0   5     2246.85     2372.67     25.91 o 
   1   0   5      734.19      712.79     24.13 o 
   2   0   5     1102.55     1202.30     50.03 o 
   3   0   5        6.74        6.33      3.16 o 
   4   0   5      314.52      394.80     14.91 o 
   5   0   5      209.18      209.57     11.89 o 
   6   0   5       15.20        3.13      4.64 o 
   7   0   5       21.82       13.40      5.62 o 
   8   0   5      121.53      112.98     11.93 o 
   9   0   5        0.00        2.88      6.73 o 
 -10   1   5      136.53      202.53     28.61 o 
  -9   1   5        6.65        8.01     14.30 o 
  -8   1   5        1.56        2.07      9.61 o 
  -7   1   5        0.02        1.80      7.82 o 
  -6   1   5        2.30       -0.75      6.32 o 
  -5   1   5        4.62        2.52      5.04 o 
  -4   1   5        6.17        6.29      5.72 o 
  -3   1   5       80.57       73.24      9.15 o 
  -2   1   5      162.45      161.43     12.59 o 
  -1   1   5       26.69       23.46      5.15 o 
   0   1   5       35.15       22.24     10.58 o 
   1   1   5        2.71        4.29      2.43 o 
   2   1   5        0.02       -0.57      1.62 o 
   3   1   5       44.30       44.59      6.87 o 
   4   1   5       17.53       27.92      4.64 o 
   5   1   5       27.76       32.16      5.04 o 
   6   1   5       13.25       15.44      5.26 o 
   7   1   5       10.89       16.03      6.43 o 
   8   1   5        0.25       -2.03      7.07 o 
   9   1   5        9.32       28.60     14.30 o 
  10   1   5        2.73        6.86     14.30 o 
  -9   2   5        0.87       -0.63     10.58 o 
  -8   2   5       12.36       13.77     16.30 o 
  -7   2   5       49.27       55.40     11.48 o 
  -6   2   5       15.59       21.33      7.43 o 
  -5   2   5        2.39        0.15      4.55 o 
  -4   2   5       23.10       25.17      7.44 o 
  -3   2   5      247.57      295.40     18.89 o 
  -2   2   5      366.91      413.01     20.62 o 
   0   2   5     1030.63      666.50     18.98 o 
   1   2   5     1508.11     1694.80     70.03 o 
   2   2   5        0.06        1.32      1.79 o 
   3   2   5    10493.78    12322.62    172.50 o 
   4   2   5        1.55        6.02      3.42 o 
   5   2   5      790.37      564.43     19.14 o 
   6   2   5       23.66       21.95      5.85 o 
   7   2   5      130.25      107.13     10.87 o 
   8   2   5       67.81       86.38     17.73 o 
   9   2   5        5.96        2.29     12.01 o 
  10   2   5        1.36        5.72     13.16 o 
  -9   3   5        1.63       -8.17      9.61 o 
  -8   3   5        4.26        3.95     10.31 o 
  -7   3   5       16.50       15.69      8.04 o 
  -6   3   5       19.15       13.36      8.75 o 
  -5   3   5        0.30       -0.77      6.26 o 
  -4   3   5        0.01       -2.29      7.44 o 
  -3   3   5        8.82       -4.58      7.44 o 
  -2   3   5        0.72        2.86      5.15 o 
  -1   3   5       24.86       22.74      4.23 o 
   0   3   5       69.80       58.36      6.87 o 
   1   3   5       22.61       16.59      5.72 o 
   2   3   5       71.64       57.06     10.29 o 
   3   3   5      150.16      146.63      8.80 o 
   4   3   5       63.15       59.04      4.48 o 
   5   3   5        0.79        6.65      3.70 o 
   6   3   5        1.27       -0.67      4.65 o 
   7   3   5        0.03        0.00      7.44 o 
   8   3   5        3.06      -10.30     10.30 o 
   9   3   5        0.63      -10.30     12.01 o 
  10   3   5        0.49       -6.29     14.30 o 
  -9   4   5        1.14        6.86     22.31 o 
  -8   4   5        5.61       -9.15     22.31 o 
  -7   4   5        3.45        2.81      9.28 o 
  -6   4   5        0.19       -8.46      7.51 o 
  -5   4   5       32.05       23.74      9.30 o 
  -4   4   5       75.58       95.19     11.48 o 
  -3   4   5      733.44      903.73     37.25 o 
  -2   4   5     3490.77     4026.59     72.20 o 
  -1   4   5     1018.54     1072.50     47.05 o 
   0   4   5     7541.40     7089.15     87.34 o 
   1   4   5     1464.12     1470.98     40.81 o 
   2   4   5      528.91      404.91     22.06 o 
   3   4   5       32.82       41.43      5.36 o 
   4   4   5        5.52        2.53      2.91 o 
   5   4   5      278.84      317.61     10.59 o 
   6   4   5      243.74      264.41     24.61 o 
   7   4   5       11.04       10.30      9.15 o 
   8   4   5        1.12       -0.57      8.58 o 
   9   4   5        8.76        4.58     10.30 o 
  10   4   5        0.54        9.72     15.44 o 
  -8   5   5        1.81        4.58     24.02 o 
  -7   5   5        1.15       -4.58     20.02 o 
  -6   5   5        7.49       21.16     16.59 o 
  -5   5   5       31.71       55.42     13.23 o 
  -4   5   5       45.16       77.68     12.10 o 
  -3   5   5       12.79       15.44      9.72 o 
  -2   5   5        5.04        9.15      7.44 o 
  -1   5   5      124.80      134.83      9.28 o 
   0   5   5      112.29      129.89     12.59 o 
   1   5   5       57.83       68.65     10.87 o 
   2   5   5       53.40       45.72      5.91 o 
   3   5   5       19.68       13.16      4.45 o 
   4   5   5       26.38       22.93      5.21 o 
   5   5   5       42.38       39.58      8.01 o 
   6   5   5       10.46        8.52      5.45 o 
   7   5   5       10.52        4.58     12.58 o 
   8   5   5        0.47       -5.15     12.01 o 
   9   5   5        5.27        0.57      9.72 o 
  10   5   5        1.67       -6.29     10.30 o 
  -7   6   5       14.13       27.46     21.16 o 
  -6   6   5        4.18       15.44     17.73 o 
  -5   6   5        8.91       24.60     18.30 o 
  -4   6   5        1.01        6.12      8.63 o 
  -2   6   5        7.62       16.02      8.58 o 
  -1   6   5       26.87       48.06      6.47 o 
   0   6   5       93.91      117.86     13.16 o 
   1   6   5       20.04       17.73      8.01 o 
   2   6   5        0.19       -0.13      4.00 o 
   3   6   5        1.08        0.26      3.97 o 
   4   6   5       75.78       87.05      8.93 o 
   5   6   5       13.44       17.91      6.43 o 
   6   6   5      493.72      569.38     22.87 o 
   7   6   5        2.64       -9.72      7.44 o 
   8   6   5        9.35        5.15     14.30 o 
   9   6   5        2.81       -4.58     10.30 o 
  10   6   5        0.14       -8.01     14.87 o 
  -7   7   5        0.02       -0.57     18.88 o 
  -6   7   5        0.59        5.72     17.73 o 
  -5   7   5        0.42      -14.87     19.45 o 
  -4   7   5       11.01       18.30     15.44 o 
  -3   7   5       19.17       27.46     14.87 o 
  -2   7   5       34.90       38.19      9.19 o 
  -1   7   5       28.40       31.48      7.44 o 
   0   7   5        0.38       -2.29      5.15 o 
   1   7   5        0.07       -5.15      6.86 o 
   2   7   5       12.34        8.71      3.63 o 
   3   7   5       59.53       52.46      7.40 o 
   4   7   5        0.20       -4.62      5.07 o 
   5   7   5      111.01      135.62     15.73 o 
   6   7   5       97.53      118.83     12.48 o 
   7   7   5        2.32        8.01     10.30 o 
   8   7   5       16.63        9.15     12.01 o 
   9   7   5        0.34        2.29     10.87 o 
  -6   8   5        0.06       16.59     28.60 o 
  -5   8   5        1.98      -10.30     15.44 o 
  -4   8   5        0.85        6.29     15.44 o 
  -3   8   5       25.64       36.04     16.59 o 
  -2   8   5        4.38       -9.15     11.44 o 
  -1   8   5       28.68       40.62     13.73 o 
   0   8   5        5.99       -1.14      5.21 o 
   1   8   5        0.06       -5.72      6.86 o 
   2   8   5       10.07        0.19      4.65 o 
   3   8   5       64.95       52.89      7.48 o 
   4   8   5        2.44        4.00      5.26 o 
   5   8   5      215.99      223.41     14.98 o 
   6   8   5      134.06      135.60     21.17 o 
   7   8   5       12.17       16.59     12.01 o 
   8   8   5       31.67       46.91     16.59 o 
  -4   9   5        0.02       11.44     17.16 o 
  -3   9   5        0.01      -16.02     17.73 o 
  -2   9   5        0.39      -10.87     15.44 o 
  -1   9   5        6.93       13.73     16.02 o 
   0   9   5        0.60       -1.14     12.01 o 
   1   9   5        7.17        3.43      7.65 o 
   2   9   5        4.08        0.89      4.49 o 
   3   9   5        2.73        6.29      5.49 o 
   4   9   5       23.37       25.19      7.41 o 
   5   9   5       50.42       37.18     14.30 o 
   6   9   5        0.99       -3.43      8.58 o 
   7   9   5        0.07       11.44     12.58 o 
   8   9   5       11.47       33.18     19.45 o 
  -3  10   5        0.06        2.86     15.44 o 
  -2  10   5       10.62       16.59     18.30 o 
  -1  10   5        1.82       10.30     15.44 o 
   0  10   5       10.44        9.15     10.87 o 
   1  10   5        0.76        1.72      4.58 o 
   2  10   5        5.01        1.14      4.00 o 
   3  10   5        2.48        7.32      5.45 o 
   4  10   5       10.76        7.04      5.06 o 
   5  10   5        3.38       -2.86     11.44 o 
   6  10   5        4.39        6.29     13.16 o 
  -1  11   5        3.72        3.43     11.44 o 
   1  11   5        1.88        1.72      4.00 o 
   2  11   5       12.01       10.30      4.58 o 
   3  11   5        0.00        1.14      4.58 o 
  -2 -11   6       31.27       28.60     13.73 o 
  -1 -11   6       19.79       25.74     14.30 o 
  -6 -10   6        0.10        0.00     14.30 o 
  -5 -10   6        0.01        2.86     14.30 o 
  -4 -10   6        3.40        5.72     10.87 o 
  -3 -10   6        0.90       -8.01     15.44 o 
  -2 -10   6        1.51        2.29     10.87 o 
  -1 -10   6        0.24       10.30     16.02 o 
   0 -10   6        0.27        5.72     11.44 o 
   1 -10   6       10.99       22.88     13.16 o 
   2 -10   6        0.89       -5.15     11.44 o 
  -7  -9   6        1.53        0.00      7.69 o 
  -6  -9   6       18.96       16.57     10.01 o 
  -5  -9   6       45.28       22.88     12.01 o 
  -4  -9   6       41.78       56.63     17.73 o 
  -3  -9   6        4.06       -5.15     14.30 o 
  -2  -9   6        1.76       -4.58     12.58 o 
  -1  -9   6        0.87        6.29     14.30 o 
   0  -9   6       48.53       40.62     14.30 o 
   1  -9   6       13.14        6.86      9.72 o 
   2  -9   6        0.51       -1.14      7.44 o 
   3  -9   6        1.28       -2.86     10.87 o 
   4  -9   6        0.07        3.43      9.72 o 
  -8  -8   6        2.11        6.97     10.44 o 
  -7  -8   6        0.17        2.86      8.49 o 
  -6  -8   6        0.74        0.16      9.45 o 
  -5  -8   6        2.43       -1.21      6.73 o 
  -4  -8   6        0.17        1.64      6.14 o 
  -3  -8   6       12.00        2.86     10.30 o 
  -2  -8   6       15.72       20.02     13.73 o 
  -1  -8   6       46.36       41.19     13.73 o 
   0  -8   6       64.71       54.19      9.86 o 
   1  -8   6        0.50        1.14      8.01 o 
   2  -8   6       18.30       11.44      7.44 o 
   3  -8   6        2.20       17.16     10.87 o 
   4  -8   6        0.57        2.29      8.01 o 
   5  -8   6        0.14        2.29     13.73 o 
  -9  -7   6       19.03       23.45     10.52 o 
  -8  -7   6        2.24        1.90     12.58 o 
  -7  -7   6       18.33        7.72      8.87 o 
  -6  -7   6       19.74        9.51      7.41 o 
  -5  -7   6       11.07        1.31      7.47 o 
  -4  -7   6        0.21        3.38      6.18 o 
  -3  -7   6       22.10       18.09      7.28 o 
  -2  -7   6        0.28       -9.15      6.86 o 
  -1  -7   6        0.06       13.00     18.02 o 
   0  -7   6        2.08        6.58      5.89 o 
   1  -7   6        9.13       13.73      6.86 o 
   2  -7   6       98.21      102.98     15.45 o 
   3  -7   6        9.02        1.72      6.86 o 
   4  -7   6        7.07       -1.14      7.44 o 
   5  -7   6       23.24       21.74     10.87 o 
   6  -7   6       30.95       32.03     13.73 o 
  -9  -6   6        0.70        0.57     14.87 o 
  -8  -6   6        0.59       -3.61      6.32 o 
  -7  -6   6        4.22       -0.41      6.40 o 
  -6  -6   6        1.13       -4.26      7.56 o 
  -5  -6   6        1.98       -3.45      5.61 o 
  -4  -6   6        4.49       -0.36      5.19 o 
  -3  -6   6        0.25       -4.29      4.45 o 
  -2  -6   6        5.74        4.18      3.89 o 
  -1  -6   6       23.46       13.32      8.29 o 
   0  -6   6      236.71      244.38     18.89 o 
   1  -6   6      335.40      305.10     21.75 o 
   2  -6   6        0.08       -5.72      6.86 o 
   3  -6   6        0.55        8.01      6.86 o 
   4  -6   6        0.30        8.58      7.44 o 
   5  -6   6       35.74       31.46     10.87 o 
   6  -6   6       11.96        5.15     10.30 o 
   7  -6   6        3.46       -4.58     14.30 o 
 -10  -5   6       10.95       22.31     13.73 o 
  -9  -5   6        9.19       17.16     12.01 o 
  -8  -5   6        1.34        3.63      8.11 o 
  -7  -5   6        3.67        2.64      5.21 o 
  -6  -5   6       15.11       18.14      7.07 o 
  -5  -5   6        5.84        7.93      5.77 o 
  -4  -5   6       16.03        9.72      5.36 o 
  -3  -5   6       72.83       78.90      5.59 o 
  -2  -5   6       66.58       69.25      5.44 o 
  -1  -5   6      155.93      167.58      8.33 o 
   0  -5   6        1.37        4.43      2.94 o 
   1  -5   6       22.30        9.72      7.44 o 
   2  -5   6      389.75      428.82     25.76 o 
   3  -5   6      230.17      222.05     20.03 o 
   4  -5   6      125.96       94.41     15.45 o 
   5  -5   6        0.04       -6.29      6.29 o 
   6  -5   6       26.16       10.87      9.15 o 
   7  -5   6       17.18       13.73     10.87 o 
   8  -5   6        0.35       -6.86     13.73 o 
 -10  -4   6        1.25        5.72     10.87 o 
  -9  -4   6        0.27        0.57      9.15 o 
  -8  -4   6        2.85       -5.15     11.44 o 
  -7  -4   6       20.65       16.91      7.28 o 
  -6  -4   6       24.46       19.24      6.66 o 
  -5  -4   6      197.56      221.04     14.36 o 
  -4  -4   6       20.38       29.37      6.59 o 
  -3  -4   6      196.70      222.99      8.85 o 
  -2  -4   6       23.03       28.25      3.95 o 
  -1  -4   6      220.06      243.88     13.89 o 
   0  -4   6        0.01        0.89      2.22 o 
   1  -4   6     1475.96     1656.63     44.80 o 
   2  -4   6       44.92       57.78     10.87 o 
   3  -4   6       68.53       55.49     10.30 o 
   4  -4   6        0.47       -4.58      6.86 o 
   5  -4   6       17.03        5.15      6.86 o 
   6  -4   6        3.84       -1.72      6.86 o 
   7  -4   6        0.01      -13.16     10.87 o 
   8  -4   6       27.28       16.59     14.87 o 
   9  -4   6        0.85       -2.86     14.30 o 
 -10  -3   6        3.44        6.29     10.87 o 
  -9  -3   6       15.80       17.16     10.30 o 
  -8  -3   6       43.24       38.33     12.01 o 
  -7  -3   6       44.13       37.18     12.59 o 
  -6  -3   6      103.94      100.51     10.11 o 
  -5  -3   6       86.47       77.52      8.38 o 
  -4  -3   6        2.29        2.40      3.81 o 
  -3  -3   6       44.54       38.20      3.74 o 
  -2  -3   6      994.06     1041.30     27.64 o 
  -1  -3   6      109.99      110.31      5.64 o 
   0  -3   6      663.53      723.04     13.92 o 
   1  -3   6       76.96       58.93      8.58 o 
   2  -3   6       31.45       22.31      6.86 o 
   3  -3   6      182.59      197.90     18.31 o 
   4  -3   6      117.76       89.26     12.59 o 
   5  -3   6       46.35       42.91     10.30 o 
   6  -3   6        9.29       10.30      7.44 o 
   7  -3   6        8.40        5.15      8.58 o 
   8  -3   6        1.71        0.57      8.01 o 
   9  -3   6        0.46        4.58      9.72 o 
 -10  -2   6        0.14       -4.00      9.72 o 
  -9  -2   6        5.86       -8.01     10.87 o 
  -8  -2   6       14.41       18.30      9.15 o 
  -7  -2   6       14.36        7.44      8.01 o 
  -6  -2   6       88.09       89.82     14.30 o 
  -5  -2   6      131.52      129.32     15.45 o 
  -4  -2   6      142.30      181.46     13.45 o 
  -3  -2   6     6567.98     7139.10     73.05 o 
  -2  -2   6     2078.51     2107.92     30.41 o 
  -1  -2   6      587.85      617.31     11.74 o 
   0  -2   6       42.76       38.81      2.85 o 
   1  -2   6      141.13      142.70     10.87 o 
   2  -2   6      442.77      463.02     10.65 o 
   3  -2   6       11.52       10.85      4.86 o 
   4  -2   6       15.80       13.83      4.23 o 
   5  -2   6       13.06        9.20      4.39 o 
   6  -2   6       41.02       34.14      6.56 o 
   7  -2   6       46.44       43.48     12.59 o 
   8  -2   6        0.57       -4.58      9.15 o 
   9  -2   6       40.02       41.76     14.87 o 
 -10  -1   6       30.57       30.32     14.30 o 
  -9  -1   6        0.15        5.15     12.01 o 
  -8  -1   6       15.89       16.59     12.01 o 
  -7  -1   6       50.98       41.76     13.16 o 
  -6  -1   6      403.74      365.42     58.68 o 
  -5  -1   6     1739.63     1790.77     54.58 o 
  -4  -1   6      177.23      162.54     15.45 o 
  -3  -1   6       16.63       19.36      4.23 o 
  -2  -1   6        1.59        0.18      1.81 o 
  -1  -1   6       44.69       49.29      3.18 o 
   0  -1   6       11.99        5.75      1.81 o 
   1  -1   6      274.77      184.46     78.47 o 
   2  -1   6      468.18      492.94     16.05 o 
   3  -1   6       75.75       77.45      6.03 o 
   4  -1   6       30.36       23.61      4.64 o 
   5  -1   6        1.36       -0.75      3.70 o 
   6  -1   6        3.72        4.67      5.04 o 
   7  -1   6        2.01        1.86      4.80 o 
   8  -1   6        9.98        4.00     10.30 o 
   9  -1   6        2.99        3.43     12.01 o 
 -10   0   6       53.12       69.22     19.45 o 
  -9   0   6        0.98        8.01     13.16 o 
  -8   0   6        8.91       12.58      9.72 o 
  -7   0   6       15.40       14.59      8.49 o 
  -6   0   6      275.74      253.44     30.05 o 
  -5   0   6      332.26      281.66     21.75 o 
  -4   0   6      485.15      427.33     23.49 o 
  -3   0   6      377.53      367.16     20.05 o 
  -2   0   6      407.32      383.36     18.34 o 
  -1   0   6        1.20        0.69      1.41 o 
   0   0   6      102.31       96.98      3.49 o 
   1   0   6       43.91       57.96      6.29 o 
   2   0   6       40.96       47.94      4.64 o 
   3   0   6       30.22       32.13      4.45 o 
   4   0   6       34.71       49.32      6.18 o 
   5   0   6       38.04       32.65      5.66 o 
   6   0   6        8.93        8.36      4.64 o 
   7   0   6        2.03        2.54      5.85 o 
   8   0   6      133.22      136.91     13.33 o 
   9   0   6       54.08       48.51     21.17 o 
 -10   1   6       58.39       76.66     21.74 o 
  -9   1   6       20.87       24.03     12.01 o 
  -8   1   6      225.22      314.09     23.46 o 
  -7   1   6       24.57       22.10     12.01 o 
  -6   1   6       27.56       32.12      7.71 o 
  -5   1   6        5.26        2.29      6.86 o 
  -4   1   6       31.14       25.17      8.01 o 
  -3   1   6      320.61      324.11     18.90 o 
  -2   1   6      892.95      939.83     29.85 o 
  -1   1   6      692.99      673.85     23.53 o 
   0   1   6      271.76      246.10      7.92 o 
   1   1   6      243.27      222.15      8.88 o 
   2   1   6       14.44       11.58      3.43 o 
   3   1   6        4.99        4.09      2.61 o 
   4   1   6       23.70       18.89      4.86 o 
   5   1   6        2.07        1.97      3.57 o 
   6   1   6        0.15       -1.66      4.39 o 
   7   1   6       36.76       34.11      9.72 o 
   8   1   6        6.20        8.74      5.85 o 
   9   1   6        6.46        1.14     10.87 o 
  10   1   6        0.53       -2.29     13.16 o 
  -9   2   6        2.81        8.01      9.70 o 
  -8   2   6        0.43        0.11     12.58 o 
  -7   2   6        0.98       -5.18      7.05 o 
  -6   2   6        1.17        1.72      6.84 o 
  -5   2   6        7.78       13.73      6.86 o 
  -4   2   6      100.93      104.71     13.16 o 
  -3   2   6       59.32       53.21      9.15 o 
  -2   2   6      410.41      372.37     18.90 o 
  -1   2   6       74.48       90.41      9.73 o 
   0   2   6      427.30      337.59     14.33 o 
   1   2   6      555.65      667.20     26.38 o 
   2   2   6        1.13        0.17      2.33 o 
   3   2   6     3766.39     3955.36     44.67 o 
   4   2   6      141.00      132.84      8.87 o 
   6   2   6      180.83      153.79     12.30 o 
   7   2   6      151.30      156.00     13.28 o 
   8   2   6       67.01       63.50     13.73 o 
   9   2   6       51.98       66.93     17.73 o 
  10   2   6        0.36       -7.44     13.16 o 
  -9   3   6        2.10       24.44     14.49 o 
  -8   3   6        1.83        5.72      9.49 o 
  -7   3   6        0.25       -4.48      9.73 o 
  -6   3   6        3.24       -2.29      8.57 o 
  -5   3   6        1.04       -4.61      6.84 o 
  -4   3   6        2.22       -4.00      6.86 o 
  -3   3   6        0.05       -0.57      5.15 o 
  -2   3   6      169.65      174.56     14.31 o 
  -1   3   6       54.97       56.41      5.45 o 
   0   3   6        1.64        2.29      4.00 o 
   1   3   6       29.93       30.89      7.44 o 
   2   3   6       91.42       95.25      8.15 o 
   3   3   6       54.38       46.87      4.01 o 
   4   3   6      112.76      109.04      5.70 o 
   5   3   6        1.75       -0.47      3.42 o 
   6   3   6        1.08       -0.10      7.44 o 
   7   3   6        1.48       12.01     10.87 o 
   8   3   6        0.37        0.00     10.87 o 
   9   3   6        0.67       -4.00     12.01 o 
  10   3   6        0.00        4.58     10.30 o 
  -9   4   6        0.73       23.45     19.45 o 
  -8   4   6        0.47      -19.45     21.16 o 
  -7   4   6        3.69       -0.26     10.90 o 
  -6   4   6        0.02        1.21      9.27 o 
  -5   4   6       24.27        8.94     12.30 o 
  -4   4   6       13.41       17.73      8.58 o 
  -3   4   6      858.67     1155.62     42.99 o 
  -2   4   6     1155.62     1254.95     40.74 o 
  -1   4   6       65.53       68.83      6.88 o 
   0   4   6       12.24       14.87      6.86 o 
   1   4   6      207.78      218.08     17.17 o 
   2   4   6     1542.17     1039.20     21.47 o 
   3   4   6        0.50       -1.76      2.82 o 
   4   4   6      404.72      417.43     17.82 o 
   5   4   6       91.16       87.42      6.12 o 
   6   4   6       99.60       96.69     16.59 o 
   7   4   6       40.81       31.46     10.87 o 
   8   4   6        2.46        0.57      8.58 o 
   9   4   6       12.02       -4.58     13.16 o 
  10   4   6        0.81       -1.14     10.30 o 
  -8   5   6        1.44       -6.86     25.17 o 
  -7   5   6        1.38        4.00     16.02 o 
  -6   5   6        8.76       19.05     10.18 o 
  -5   5   6       36.71       58.67     13.31 o 
  -4   5   6      117.24      154.16     16.88 o 
  -3   5   6       94.21      143.61     18.88 o 
  -2   5   6       13.87       21.17      8.58 o 
  -1   5   6       97.63      110.53      8.90 o 
   0   5   6      151.87      131.05     12.59 o 
   1   5   6      278.33      318.28     21.18 o 
   2   5   6      203.98      206.91     10.15 o 
   3   5   6       36.80       34.90      6.03 o 
   4   5   6       17.84       12.06      8.01 o 
   5   5   6        0.41       -0.64      5.07 o 
   6   5   6       30.19       22.74      7.44 o 
   7   5   6       10.09       -3.43     11.44 o 
   8   5   6        0.16       -8.01      8.01 o 
   9   5   6        4.14       -3.43     12.58 o 
  10   5   6        0.09       -4.00     14.30 o 
  -7   6   6        2.42       -9.15     17.73 o 
  -6   6   6       10.34       25.74     24.60 o 
  -5   6   6        1.12       -0.57     21.74 o 
  -4   6   6      135.35      162.38     16.89 o 
  -2   6   6       33.77       31.46     10.87 o 
   0   6   6      160.65      195.70     17.17 o 
   1   6   6      144.56      160.79     16.02 o 
   2   6   6       72.24       60.63      7.44 o 
   3   6   6        0.18       -2.53      8.29 o 
   4   6   6       18.59       22.24      5.71 o 
   5   6   6       19.80       16.47      5.91 o 
   6   6   6      244.54      259.24     15.99 o 
   7   6   6       12.21        2.86      8.58 o 
   8   6   6        0.00       -1.72      9.15 o 
   9   6   6        0.30        0.00      9.72 o 
  -7   7   6        0.05      -13.16     19.45 o 
  -6   7   6        2.05        6.29     18.88 o 
  -5   7   6        2.92       -4.58     16.02 o 
  -4   7   6        0.25        9.15     20.59 o 
  -3   7   6        2.04       21.74     17.16 o 
  -2   7   6       15.06       12.58      9.72 o 
  -1   7   6       23.49       22.19      5.45 o 
   0   7   6        5.68        6.29      7.44 o 
   1   7   6       15.15       12.01      8.58 o 
   2   7   6        1.02       -3.90      3.90 o 
   3   7   6        3.42        4.91      3.83 o 
   4   7   6        2.66       -4.27      6.29 o 
   5   7   6       72.14       85.63      9.76 o 
   6   7   6       33.40       25.74     12.01 o 
   7   7   6        0.08       -6.29     12.58 o 
   8   7   6        3.55        0.00     14.30 o 
   9   7   6        1.46        6.86     15.44 o 
  -6   8   6        3.19        6.86     28.03 o 
  -5   8   6        5.01       14.30     18.30 o 
  -4   8   6        6.37        8.58     21.74 o 
  -3   8   6       32.53       38.90     18.88 o 
  -2   8   6       28.97       42.90     15.45 o 
  -1   8   6        1.65        3.12      4.30 o 
   0   8   6        2.38       -3.43      8.58 o 
   1   8   6        0.89        2.29      7.44 o 
   2   8   6        0.79       -0.74      3.19 o 
   3   8   6       34.76       24.31      4.93 o 
   4   8   6        5.41        5.49      5.71 o 
   5   8   6      252.30      288.99     27.47 o 
   6   8   6       28.94       21.17     11.44 o 
   7   8   6        5.59       10.30     12.01 o 
   8   8   6        3.27       12.58     12.58 o 
  -4   9   6        0.05      -11.44     14.87 o 
  -3   9   6        0.31        9.15     16.02 o 
  -2   9   6        0.35        6.29     13.73 o 
  -1   9   6        2.02      -18.88     12.58 o 
   0   9   6        2.45        8.01      9.15 o 
   1   9   6        1.26       -5.00     10.30 o 
   2   9   6        0.01       -2.62      2.64 o 
   3   9   6        5.27       -2.82      4.55 o 
   4   9   6       44.41       47.84      8.11 o 
   5   9   6       46.85       46.34     14.87 o 
   6   9   6       34.93       34.89     13.16 o 
   7   9   6       10.90       10.30     12.01 o 
   8   9   6        1.27        1.14     16.59 o 
  -3  10   6        0.87        5.72     21.16 o 
  -2  10   6        6.69       13.16     14.30 o 
  -1  10   6        0.97        5.72     12.01 o 
   0  10   6        8.40       23.45     12.58 o 
   2  10   6        0.32        5.15      4.00 o 
   3  10   6        0.43       -1.23      4.18 o 
   4  10   6       19.77       21.74     10.30 o 
   5  10   6       25.32       21.74     13.16 o 
   6  10   6        0.90       10.87     13.16 o 
   1  11   6        0.50       -1.14      2.29 o 
   2  11   6        9.29        5.72      3.43 o 
  -5 -10   7        2.71       13.16     16.02 o 
  -4 -10   7        0.21        0.00     10.30 o 
  -3 -10   7        0.00       17.16     18.30 o 
  -2 -10   7        1.24        2.29     11.44 o 
  -1 -10   7        0.44       -1.14     11.44 o 
   0 -10   7        3.52       11.44     15.44 o 
   1 -10   7        6.99       14.30     17.16 o 
   2 -10   7        1.89        0.57     12.58 o 
  -7  -9   7       12.51       15.38     11.48 o 
  -6  -9   7        8.15        1.14     13.73 o 
  -5  -9   7        0.00        0.57     13.16 o 
  -4  -9   7        1.27        6.86     13.16 o 
  -3  -9   7        5.63       22.31     18.30 o 
  -2  -9   7        2.15       19.45     15.44 o 
  -1  -9   7       30.48       32.03     14.30 o 
   0  -9   7       41.37       40.62     15.45 o 
   1  -9   7       30.19       26.89     12.01 o 
   2  -9   7        0.03        0.57      9.72 o 
   3  -9   7        0.13       -4.00     10.87 o 
   4  -9   7        0.04       10.30     13.73 o 
  -8  -8   7        0.22       -1.41      8.63 o 
  -7  -8   7        0.03       -4.97      9.44 o 
  -6  -8   7        0.24        3.10      7.82 o 
  -5  -8   7        4.28       -5.15      8.49 o 
  -4  -8   7        1.59        1.14      9.15 o 
  -3  -8   7       23.53       26.89     12.58 o 
  -2  -8   7       23.54       41.76     16.02 o 
  -1  -8   7       53.33       67.50     19.45 o 
   0  -8   7      135.21      162.76     18.31 o 
   1  -8   7        9.29        6.29      7.44 o 
   2  -8   7        1.62       -2.29      9.15 o 
   3  -8   7        6.14        1.72     10.87 o 
   4  -8   7        2.64        0.57     11.44 o 
   5  -8   7        0.04       -9.72     12.58 o 
  -9  -7   7       35.25       44.13     12.92 o 
  -8  -7   7        3.59        1.21      8.29 o 
  -7  -7   7       39.37       21.93      9.19 o 
  -6  -7   7        3.62       -1.83      6.66 o 
  -5  -7   7       28.36       20.29      8.11 o 
  -4  -7   7        3.47        4.84      8.58 o 
  -3  -7   7        4.16       -3.08      6.29 o 
  -2  -7   7       10.29       12.58     11.44 o 
  -1  -7   7       25.51       40.94      8.11 o 
   0  -7   7        5.53        0.49      5.49 o 
   1  -7   7        7.52       10.30      7.44 o 
   2  -7   7       67.20       61.21     12.01 o 
   3  -7   7        9.59        4.58      9.72 o 
   4  -7   7        3.58       -4.58      6.86 o 
   5  -7   7        4.36        4.00      9.15 o 
   6  -7   7        5.77        4.58     10.30 o 
  -9  -6   7        1.20        4.00     16.02 o 
  -8  -6   7       12.29       11.62      8.29 o 
  -7  -6   7        0.69       -2.71      6.40 o 
  -6  -6   7        0.52        0.45      5.77 o 
  -5  -6   7        3.08       -7.14      5.61 o 
  -4  -6   7        1.40       -5.33      6.26 o 
  -3  -6   7        0.96        0.25      5.62 o 
  -2  -6   7       26.10       27.26      4.68 o 
  -1  -6   7        7.55       13.68      6.23 o 
   0  -6   7       35.58       30.95      7.28 o 
   1  -6   7      205.32      188.85     18.31 o 
   2  -6   7        5.99        7.44      8.01 o 
   3  -6   7       40.14       51.49     13.16 o 
   4  -6   7       16.44       17.16     11.44 o 
   5  -6   7       55.92       80.09     17.16 o 
   6  -6   7       53.20       26.31     14.87 o 
   7  -6   7       14.32       33.18     14.30 o 
  -9  -5   7        4.33        6.29     10.30 o 
  -8  -5   7       26.23       27.25     10.09 o 
  -7  -5   7        1.60        1.72      5.49 o 
  -6  -5   7        1.00       -1.14      6.84 o 
  -5  -5   7        1.91        2.67      5.36 o 
  -4  -5   7       37.73       28.46      6.84 o 
  -3  -5   7       15.14       14.83      5.45 o 
  -2  -5   7       16.19       17.51      3.94 o 
  -1  -5   7       81.34       81.56      6.14 o 
   0  -5   7       11.45       11.78      5.71 o 
   1  -5   7      139.11      129.89     14.88 o 
   2  -5   7       29.69       25.17      9.15 o 
   3  -5   7       12.96       30.32     10.30 o 
   4  -5   7       32.89       40.62     10.87 o 
   5  -5   7       29.60       11.44      8.58 o 
   6  -5   7        0.97        3.43      8.01 o 
   7  -5   7       19.59       31.46     16.02 o 
   8  -5   7        0.04        5.72     10.87 o 
 -10  -4   7        0.89        4.00     14.30 o 
  -9  -4   7        0.01       -2.86      9.72 o 
  -8  -4   7        5.89       12.58     12.58 o 
  -7  -4   7       20.07       25.89      7.69 o 
  -6  -4   7       19.70       20.88      7.28 o 
  -5  -4   7      136.26      131.02     10.92 o 
  -4  -4   7        7.79        3.43      4.53 o 
  -3  -4   7       37.25       45.90      9.74 o 
  -2  -4   7        0.08       -2.49      2.76 o 
  -1  -4   7       50.54       53.36      4.68 o 
   0  -4   7       26.03       25.52      4.94 o 
   1  -4   7      708.79      661.96     28.66 o 
   2  -4   7      981.64      999.50     37.85 o 
   3  -4   7      537.81      442.72     26.92 o 
   4  -4   7      153.72      144.19     17.74 o 
   5  -4   7        2.09        0.00      9.15 o 
   6  -4   7        7.05        1.72      8.01 o 
   7  -4   7        7.51      -10.87     10.87 o 
   8  -4   7       31.18       30.32     12.58 o 
 -10  -3   7       12.89        6.86     10.87 o 
  -9  -3   7        0.94        2.29      9.72 o 
  -8  -3   7       10.61       10.30      8.58 o 
  -7  -3   7       17.37       17.73     10.87 o 
  -6  -3   7        2.27       -0.53      5.07 o 
  -5  -3   7       67.59       53.54      7.07 o 
  -4  -3   7       63.29       46.79     10.30 o 
  -3  -3   7       46.84       43.66      4.28 o 
  -2  -3   7      720.68      755.55     20.43 o 
  -1  -3   7      175.38      175.46      7.38 o 
   0  -3   7       97.61      118.03      5.90 o 
   1  -3   7      445.91      524.62     10.03 o 
   2  -3   7       24.13       25.17      6.86 o 
   3  -3   7        5.20        0.62      2.43 o 
   4  -3   7       74.06       61.79     10.87 o 
   5  -3   7        9.04        3.43      8.58 o 
   6  -3   7        0.44       -2.29      6.29 o 
   7  -3   7        0.02        5.72      8.01 o 
   8  -3   7        1.88        3.43     11.44 o 
   9  -3   7        1.08       -5.72     12.01 o 
 -10  -2   7        0.21       -5.15      9.72 o 
  -9  -2   7        4.52        1.72     11.44 o 
  -8  -2   7        9.26       14.87      9.72 o 
  -7  -2   7        0.00        0.00      8.58 o 
  -6  -2   7        1.35        4.00      6.29 o 
  -5  -2   7       35.81       41.73     10.58 o 
  -4  -2   7       49.99       43.52      5.86 o 
  -3  -2   7      167.94      134.15     16.02 o 
  -2  -2   7      728.02      683.50     33.23 o 
  -1  -2   7      111.03      104.78      5.35 o 
   0  -2   7       10.88        6.73      2.07 o 
   1  -2   7       30.76       25.69      3.38 o 
   2  -2   7      135.29      103.52     21.75 o 
   3  -2   7       58.27       51.06      5.19 o 
   4  -2   7        8.43        3.90      3.16 o 
   5  -2   7       35.41       30.39      6.29 o 
   6  -2   7       53.76       47.48     10.87 o 
   7  -2   7       86.38       90.96     16.02 o 
   8  -2   7       16.66        9.72      9.15 o 
   9  -2   7       17.55       17.73     13.73 o 
 -10  -1   7       17.53       30.32     16.02 o 
  -9  -1   7        1.29       10.30     12.58 o 
  -8  -1   7        2.96        4.00     10.30 o 
  -7  -1   7       42.98       26.89      9.73 o 
  -6  -1   7       32.56       29.75      9.15 o 
  -5  -1   7      201.26      173.41     17.74 o 
  -4  -1   7      358.99      310.35     20.61 o 
  -3  -1   7     5005.85     4908.82    163.97 o 
  -2  -1   7       53.07       46.52      3.84 o 
  -1  -1   7      126.23      128.02      5.49 o 
   0  -1   7      195.07      186.03      8.76 o 
   1  -1   7       42.83       40.65      3.22 o 
   2  -1   7       79.18       81.36      8.01 o 
   3  -1   7        1.73        4.89      3.38 o 
   4  -1   7       73.02       63.02      6.44 o 
   5  -1   7       51.23       42.47      6.56 o 
   6  -1   7       32.89       39.14      6.59 o 
   7  -1   7       18.43        9.53      6.45 o 
   8  -1   7        2.23       -5.15     10.30 o 
   9  -1   7        0.98        4.58      9.72 o 
  10  -1   7        0.18        2.86     10.87 o 
 -10   0   7       18.94       15.44     12.01 o 
  -9   0   7       12.37       24.03     14.30 o 
  -8   0   7        0.28       -0.57      8.01 o 
  -7   0   7      134.34      168.52     17.45 o 
  -6   0   7      520.86      436.36     29.78 o 
  -5   0   7      493.50      408.33     25.77 o 
  -4   0   7      109.68       95.56     12.02 o 
  -3   0   7      171.58      190.02     14.88 o 
  -2   0   7        5.33        4.58      3.43 o 
  -1   0   7       40.96       40.76      3.13 o 
   0   0   7       55.47       58.06      3.07 o 
   1   0   7       37.31       36.06      2.67 o 
   2   0   7      617.88      659.26     18.64 o 
   3   0   7       50.05       65.15      5.86 o 
   4   0   7        4.29        1.72      3.24 o 
   5   0   7        0.75        3.15      3.64 o 
   6   0   7       15.12       11.05      5.62 o 
   7   0   7       43.52       37.53      7.56 o 
   8   0   7      147.14      134.60     13.14 o 
   9   0   7      133.93      127.59     20.02 o 
 -10   1   7        7.33       19.45     13.73 o 
  -9   1   7        0.10      -10.30      9.15 o 
  -8   1   7        0.00       -2.38      8.14 o 
  -7   1   7        0.73        0.60      7.05 o 
  -6   1   7      219.87      229.61     38.06 o 
  -5   1   7        0.90        0.57      5.15 o 
  -4   1   7      132.16      152.78     15.45 o 
  -3   1   7       97.90       87.55     11.44 o 
  -2   1   7      595.35      629.49     25.80 o 
  -1   1   7      866.34      809.05     26.99 o 
   0   1   7      336.99      329.14     16.68 o 
   1   1   7      201.89      183.14     11.74 o 
   2   1   7        7.20        5.48      2.86 o 
   3   1   7        9.68        4.13      4.00 o 
   4   1   7      111.67       98.71      8.29 o 
   5   1   7       38.87       34.81      5.77 o 
   6   1   7       16.18       17.34      5.21 o 
   7   1   7        4.19        6.92      5.85 o 
   8   1   7       14.34       22.16      7.56 o 
   9   1   7       32.72       45.19     12.58 o 
  10   1   7        2.49       20.02     14.30 o 
  -9   2   7       88.75      129.37     23.74 o 
  -8   2   7       61.75      102.03     16.22 o 
  -7   2   7        3.50       11.63      8.19 o 
  -6   2   7       60.17       68.50     11.31 o 
  -5   2   7        1.05        1.14      6.29 o 
  -4   2   7      292.98      286.79     21.18 o 
  -3   2   7       17.35       14.87      5.72 o 
  -2   2   7      374.18      356.82     18.90 o 
  -1   2   7      317.83      337.91     18.33 o 
   0   2   7       21.42       25.74      4.58 o 
   1   2   7      241.31      228.13     10.50 o 
   2   2   7       10.08       18.46      6.29 o 
   3   2   7     1276.92     1500.67     35.33 o 
   4   2   7        0.74        7.74      3.28 o 
   5   2   7      388.50      324.06     31.78 o 
   6   2   7      313.39      343.83     16.71 o 
   7   2   7      246.12      217.61     15.14 o 
   8   2   7        3.06        2.86     10.87 o 
   9   2   7       67.92       76.66     18.31 o 
  10   2   7        1.41       14.30     12.01 o 
  -9   3   7        1.93        7.33     19.73 o 
  -8   3   7       14.81       21.07     11.71 o 
  -7   3   7       13.93       27.97     12.06 o 
  -6   3   7       10.70        5.07      8.39 o 
  -5   3   7       12.10        8.01     10.30 o 
  -4   3   7        8.35        3.43      8.01 o 
  -3   3   7        7.71        1.14      6.86 o 
  -2   3   7      188.12      228.36     17.17 o 
  -1   3   7      175.01      195.51     10.52 o 
   0   3   7       43.68       37.19      6.87 o 
   1   3   7       20.40       14.87      5.72 o 
   2   3   7        0.93       -0.99      2.14 o 
   3   3   7        5.26        3.50      2.26 o 
   4   3   7        6.71       10.87      5.04 o 
   5   3   7        0.03       -1.22      4.23 o 
   6   3   7        0.18       -1.72      4.04 o 
   7   3   7        2.60        3.43      9.72 o 
   8   3   7        0.17       -2.86     10.30 o 
   9   3   7        0.42      -15.44     10.87 o 
  10   3   7        0.86        5.15     13.73 o 
  -8   4   7        1.28        1.16     11.52 o 
  -7   4   7        3.03        2.70     10.49 o 
  -6   4   7        0.12      -10.38      9.70 o 
  -5   4   7        3.47       -3.47      5.91 o 
  -4   4   7        1.11        2.86      8.58 o 
  -3   4   7      833.55     1070.08     43.56 o 
  -2   4   7      202.52      211.76     18.31 o 
  -1   4   7       10.80        9.24      3.83 o 
   0   4   7       12.43       14.87      6.86 o 
   1   4   7      523.82      558.61     27.50 o 
   2   4   7     2121.23     1701.64     40.00 o 
   3   4   7      182.65      191.73      8.04 o 
   4   4   7      159.01      115.33      7.48 o 
   5   4   7        0.40        4.10      3.18 o 
   6   4   7        5.62        0.57      6.86 o 
   7   4   7       14.70       11.44     10.87 o 
   8   4   7        3.10        8.01      9.15 o 
   9   4   7        1.12       -3.43     12.58 o 
  10   4   7        2.51        6.29     14.30 o 
  -8   5   7        0.47      -17.73     24.02 o 
  -7   5   7        0.31      -19.45     21.16 o 
  -6   5   7        0.22       -7.96      9.90 o 
  -5   5   7        8.71        7.21      9.45 o 
  -4   5   7       54.11       58.35     14.30 o 
  -3   5   7      121.47      190.53     21.74 o 
  -2   5   7       73.29       92.68     14.30 o 
  -1   5   7        5.18        5.64      4.23 o 
   0   5   7       29.58       20.02      8.01 o 
   1   5   7      155.24      131.62     14.31 o 
   2   5   7       49.88       39.82      5.28 o 
   3   5   7       22.37       19.56      4.64 o 
   4   5   7        0.53        6.19      4.39 o 
   5   5   7       12.62        6.97      3.53 o 
   6   5   7       47.12       38.90     12.01 o 
   7   5   7       43.71       21.17     13.16 o 
   8   5   7        2.56        6.86     12.01 o 
   9   5   7        1.92       -6.29      8.58 o 
  10   5   7        0.95       -1.14     14.30 o 
  -7   6   7        0.00       -8.58     24.60 o 
  -6   6   7        4.74        1.14     24.02 o 
  -5   6   7       13.85       36.48     12.46 o 
  -4   6   7      189.31      271.70     27.47 o 
  -2   6   7      199.79      250.07     22.32 o 
  -1   6   7      768.34      892.15     24.31 o 
   0   6   7       43.67       39.47     10.87 o 
   1   6   7        1.02       -0.57      5.72 o 
   2   6   7      106.29       64.30     12.30 o 
   3   6   7        0.81        0.49      6.86 o 
   4   6   7       10.67        9.56      5.49 o 
   5   6   7       34.02       43.33      7.56 o 
   6   6   7       46.26       29.18     11.44 o 
   7   6   7       15.71        4.00     12.58 o 
   8   6   7        7.78        4.58     12.58 o 
   9   6   7        5.19       -6.29     13.73 o 
  -6   7   7        0.92        6.86     19.45 o 
  -5   7   7        5.80       -1.72     16.02 o 
  -4   7   7        6.85       10.30     15.44 o 
  -3   7   7        2.71        6.17      8.28 o 
  -2   7   7        0.13       -0.57      9.15 o 
  -1   7   7        1.31        9.91      5.04 o 
   0   7   7        0.88        8.01      9.15 o 
   1   7   7       28.14       28.60      9.72 o 
   2   7   7       24.07       17.12      8.87 o 
   3   7   7       30.98       21.60      7.72 o 
   4   7   7       46.02       43.38      7.00 o 
   5   7   7        5.69        2.29      8.58 o 
   6   7   7       16.58       15.44     10.87 o 
   7   7   7        0.17       -6.29      8.58 o 
   8   7   7        0.02       -2.86      9.15 o 
   9   7   7        0.28      -11.44     14.87 o 
  -5   8   7        1.88        0.00     17.16 o 
  -4   8   7        0.14        3.43     16.02 o 
  -3   8   7        3.14        3.43     18.88 o 
  -2   8   7       17.64       39.47     14.30 o 
  -1   8   7        0.06        0.00      4.39 o 
   0   8   7        2.45       -1.72      2.29 o 
   1   8   7        3.30       -6.86      8.01 o 
   2   8   7       18.81        8.32      4.18 o 
   3   8   7        0.48        0.02      4.14 o 
   4   8   7       36.93       39.47     13.16 o 
   5   8   7      212.01      224.88     26.32 o 
   6   8   7        0.01       -2.86     12.01 o 
   7   8   7        9.08       -6.29     13.73 o 
   8   8   7        0.36        0.57     10.87 o 
  -4   9   7        0.50      -17.73     23.45 o 
  -3   9   7        0.82       17.16     22.88 o 
  -2   9   7        0.06        6.86     17.73 o 
  -1   9   7        0.54        0.57     13.73 o 
   0   9   7        3.34        2.29      8.01 o 
   1   9   7        7.79        9.72     10.30 o 
   2   9   7        4.75        1.29      3.26 o 
   3   9   7       25.89       23.70     14.01 o 
   4   9   7       25.05       25.74     12.01 o 
   5   9   7       29.89       34.89     14.30 o 
   6   9   7       28.20       40.04     16.02 o 
   7   9   7        0.01        2.86     10.30 o 
  -3  10   7        0.91        0.57     21.74 o 
  -2  10   7        3.41       17.16     20.59 o 
  -1  10   7        1.32        5.72     17.73 o 
   0  10   7        1.73        1.14     13.73 o 
   2  10   7        0.71        0.55      2.76 o 
   3  10   7        1.92       10.30      9.72 o 
   4  10   7       61.80       65.22     16.59 o 
   5  10   7       22.02       36.61     13.73 o 
   6  10   7        8.32       14.87     13.73 o 
   1  11   7        0.05        0.00      0.57 o 
   4  11   7        0.78        1.14     12.58 o 
  -5 -10   8        5.64        9.72     12.01 o 
  -4 -10   8        4.47       13.16     15.44 o 
  -3 -10   8        1.64        7.44     18.30 o 
  -2 -10   8        1.05        7.44     12.01 o 
  -1 -10   8        0.00        6.29     17.16 o 
   0 -10   8       15.55       21.74     14.87 o 
   1 -10   8        4.06        4.00     12.01 o 
   2 -10   8        0.58       -4.00     11.44 o 
  -7  -9   8       11.81       20.59     15.44 o 
  -6  -9   8        2.89        2.86     10.30 o 
  -5  -9   8       11.26       14.30     14.87 o 
  -4  -9   8       15.81        9.15     14.87 o 
  -3  -9   8      114.10      154.47     27.46 o 
  -2  -9   8       64.07       49.20     16.02 o 
  -1  -9   8       87.84      134.44     26.89 o 
   0  -9   8       66.57       64.64     21.74 o 
   1  -9   8       40.25       54.81     10.30 o 
   2  -9   8        0.06       13.16     11.44 o 
   3  -9   8        0.23        0.00     11.44 o 
   4  -9   8        0.11        1.14     13.73 o 
  -8  -8   8        1.00       19.79     30.03 o 
  -7  -8   8        0.01        4.59      8.14 o 
  -6  -8   8        1.01        2.57      9.50 o 
  -5  -8   8        0.52        0.69      7.56 o 
  -4  -8   8        0.09       -9.72      8.58 o 
  -3  -8   8       11.62       14.87     15.44 o 
  -2  -8   8        3.51       16.59     11.44 o 
  -1  -8   8       12.23       30.89     13.73 o 
   0  -8   8       95.26      116.01     19.74 o 
   1  -8   8       18.09       16.02      9.72 o 
   2  -8   8        1.44       -5.15      8.58 o 
   3  -8   8        2.46        5.72      8.01 o 
   4  -8   8        1.62       -6.29     11.44 o 
   5  -8   8        0.06        0.57      9.72 o 
  -8  -7   8        0.20       -2.35      7.00 o 
  -7  -7   8       47.93       38.45     18.31 o 
  -6  -7   8       42.75       27.16     10.09 o 
  -5  -7   8      130.59      128.56     13.92 o 
  -4  -7   8        4.35        5.15      6.88 o 
  -3  -7   8        4.17        8.58      9.72 o 
  -2  -7   8        9.27        8.58      9.15 o 
  -1  -7   8       97.88      110.87     12.46 o 
   0  -7   8       17.37        9.53      6.45 o 
   1  -7   8        0.13       -0.57      5.15 o 
   2  -7   8        7.67        3.43      9.15 o 
   3  -7   8        2.40        0.00      9.72 o 
   4  -7   8        3.53        1.14     10.87 o 
   5  -7   8        0.33        0.57     12.01 o 
   6  -7   8        2.60       12.01     14.87 o 
  -9  -6   8        4.18       13.73     13.16 o 
  -8  -6   8        8.96        4.41      9.15 o 
  -7  -6   8        0.30       -4.35      9.15 o 
  -6  -6   8        4.21        4.69      5.91 o 
  -5  -6   8        6.45        3.97      7.65 o 
  -4  -6   8        2.86       -6.80      5.72 o 
  -3  -6   8        4.83       -0.71      5.91 o 
  -2  -6   8       32.29       34.13      5.49 o 
  -1  -6   8      111.98      133.29     12.06 o 
   0  -6   8       19.82       20.76      6.84 o 
   1  -6   8        8.27        2.29      5.15 o 
   2  -6   8        8.72        3.43      8.01 o 
   3  -6   8        0.01        0.00      6.29 o 
   4  -6   8        3.96        7.44     10.87 o 
   5  -6   8        0.28       -0.57      8.01 o 
   6  -6   8       56.14       43.48     16.02 o 
   7  -6   8       63.23       72.65     20.02 o 
  -9  -5   8        2.24       -3.43     13.16 o 
  -8  -5   8       63.27       63.48     12.33 o 
  -7  -5   8        1.71        1.65      5.19 o 
  -6  -5   8        9.01       -1.24      5.80 o 
  -5  -5   8        5.31        5.66      6.03 o 
  -4  -5   8        8.43        9.15      6.47 o 
  -3  -5   8       87.56      111.48     10.67 o 
  -2  -5   8        0.51       -2.61      3.65 o 
  -1  -5   8       40.65       39.56      4.65 o 
   0  -5   8       58.64       46.52      7.69 o 
   1  -5   8       78.61       64.08     10.87 o 
   2  -5   8        6.32        1.14      5.15 o 
   3  -5   8       16.18       21.17      8.01 o 
   4  -5   8      100.40       84.67     15.45 o 
   5  -5   8       68.08       59.50     14.87 o 
   6  -5   8       68.70       50.34     14.30 o 
   7  -5   8       21.80       14.30     10.87 o 
   8  -5   8        6.53        9.72     15.44 o 
 -10  -4   8        0.12       -4.00     10.87 o 
  -9  -4   8        0.01       -0.57     12.58 o 
  -8  -4   8        4.99        3.43      9.72 o 
  -7  -4   8        4.12        9.45      7.65 o 
  -6  -4   8        6.53        5.17      5.61 o 
  -5  -4   8       41.39       37.22      7.44 o 
  -4  -4   8        7.45        5.42      5.45 o 
  -3  -4   8        0.00        0.02      2.77 o 
  -2  -4   8        0.86        1.56      2.52 o 
  -1  -4   8       78.06       77.82      6.07 o 
   0  -4   8       89.73      108.59      9.20 o 
   1  -4   8      340.28      391.03     24.62 o 
   2  -4   8        8.87        2.86      7.44 o 
   3  -4   8        0.08        5.15      6.29 o 
   4  -4   8      916.41      801.18     38.40 o 
   5  -4   8       14.67        1.72      6.86 o 
   6  -4   8       44.56       37.18     13.73 o 
   7  -4   8       37.76       36.61     14.87 o 
   8  -4   8       14.02       16.02     13.16 o 
 -10  -3   8        8.29        9.72     14.87 o 
  -9  -3   8        2.27        5.15     12.01 o 
  -8  -3   8        0.52       -3.43     10.30 o 
  -7  -3   8        0.16        0.00      9.72 o 
  -6  -3   8       21.33       32.03      7.47 o 
  -5  -3   8       22.12       16.59      5.36 o 
  -4  -3   8       43.30       36.16      6.29 o 
  -3  -3   8       14.12       16.25      3.32 o 
  -2  -3   8      232.38      257.33      9.40 o 
  -1  -3   8       12.86       10.62      2.94 o 
   0  -3   8        2.82        0.25      2.91 o 
   1  -3   8     1659.41     1956.75     74.44 o 
   2  -3   8     1431.69     1600.49     49.96 o 
   3  -3   8      197.04      210.60     19.46 o 
   4  -3   8       15.40        7.44      6.29 o 
   5  -3   8       15.40       12.01      7.44 o 
   6  -3   8        4.56        7.44      9.72 o 
   7  -3   8        2.28        5.15      7.44 o 
   8  -3   8        6.11        4.58     12.58 o 
   9  -3   8        4.74        0.00     10.30 o 
 -10  -2   8        0.44       23.45     15.44 o 
  -9  -2   8        0.89       -8.58      8.01 o 
  -8  -2   8        1.45        4.00     10.87 o 
  -7  -2   8        6.94        1.14      9.15 o 
  -6  -2   8        3.34        0.00      5.72 o 
  -5  -2   8        1.59        6.10      4.80 o 
  -4  -2   8      208.38      207.26     11.89 o 
  -3  -2   8      359.73      341.93     12.40 o 
  -2  -2   8     1456.96     1615.36     67.12 o 
  -1  -2   8      167.24      165.05      6.97 o 
   0  -2   8     2022.79     2202.54     38.38 o 
   1  -2   8     1421.25     1587.43     33.91 o 
   2  -2   8        0.16        0.07      1.72 o 
   3  -2   8       90.35      102.41     12.30 o 
   4  -2   8       51.75       49.08      5.91 o 
   5  -2   8       18.01       12.20      5.19 o 
   6  -2   8       14.02        9.72     10.30 o 
   7  -2   8       76.11       80.09     15.45 o 
   8  -2   8       23.93       24.60     11.44 o 
   9  -2   8       12.72       19.45     14.30 o 
 -10  -1   8        4.22       10.87     14.87 o 
  -9  -1   8        2.00        5.15     12.01 o 
  -8  -1   8        0.00        5.72     10.87 o 
  -7  -1   8       24.04        9.72      8.58 o 
  -6  -1   8        5.29        5.15      8.01 o 
  -5  -1   8       89.31       86.96     13.73 o 
  -4  -1   8       53.79       43.48      9.73 o 
  -3  -1   8       85.70       86.36     17.45 o 
  -2  -1   8      288.59      268.45     11.31 o 
  -1  -1   8       54.13       54.93      4.07 o 
   0  -1   8      377.95      347.04      8.98 o 
   1  -1   8      705.82      776.91     25.00 o 
   2  -1   8       29.78       32.60      4.12 o 
   3  -1   8       70.11       66.65      6.18 o 
   4  -1   8       10.78        9.36      4.23 o 
   5  -1   8       41.63       40.04      6.86 o 
   6  -1   8       84.91       87.59      9.61 o 
   7  -1   8       51.92       60.07     14.87 o 
   8  -1   8       15.12       15.44     12.58 o 
   9  -1   8        5.72        9.15     12.58 o 
  10  -1   8        0.20       -9.72     13.16 o 
 -10   0   8        4.12        1.72     14.87 o 
  -9   0   8        8.09        6.86      9.72 o 
  -8   0   8        0.48        8.01      9.15 o 
  -7   0   8      106.87      110.29     13.33 o 
  -6   0   8       91.54      101.84     15.45 o 
  -5   0   8      170.73      150.50     16.60 o 
  -4   0   8     2852.96     2882.60     66.29 o 
  -3   0   8      442.05      413.57     22.91 o 
  -2   0   8       37.12       40.05      6.87 o 
  -1   0   8       15.85       16.09      2.42 o 
   0   0   8       15.44       18.27      2.13 o 
   1   0   8        4.82        9.84      1.85 o 
   2   0   8      819.70      841.80     44.47 o 
   3   0   8       28.86       34.09      4.80 o 
   4   0   8       51.29       44.38      6.07 o 
   5   0   8        3.37        1.90      3.83 o 
   6   0   8        0.13        4.60      5.04 o 
   7   0   8       29.43       26.08      7.28 o 
   8   0   8      194.30      175.42     14.09 o 
   9   0   8       18.55       22.31     12.58 o 
  -9   1   8        0.00        0.00     14.87 o 
  -8   1   8       18.42       30.68     11.80 o 
  -7   1   8      108.96       79.84     20.60 o 
  -6   1   8      182.15      160.80     18.88 o 
  -5   1   8       67.53       65.79     12.01 o 
  -4   1   8       18.14       34.32      8.58 o 
  -3   1   8        8.80       10.30      5.15 o 
  -2   1   8      121.05      109.87     12.02 o 
  -1   1   8      222.07      221.53     10.72 o 
   0   1   8       46.54       45.83      4.18 o 
   1   1   8        2.35        2.68      2.61 o 
   2   1   8        1.69        1.50      2.43 o 
   3   1   8       51.40       38.81      6.58 o 
   4   1   8      126.94      119.28      9.10 o 
   5   1   8       82.68       79.26      8.47 o 
   6   1   8       50.19       45.45      7.48 o 
   7   1   8        1.84        6.79      5.85 o 
   8   1   8        3.60       -2.82      6.26 o 
   9   1   8        5.38        6.29     11.44 o 
  10   1   8        5.70        4.58      9.72 o 
  -9   2   8       13.91       13.26     13.59 o 
  -8   2   8        0.64        2.78      8.24 o 
  -7   2   8      180.11      261.68     51.78 o 
  -6   2   8       11.03        9.72     10.87 o 
  -5   2   8        7.83       10.30      7.44 o 
  -4   2   8      248.86      301.06     23.47 o 
  -3   2   8        6.45       14.30      8.01 o 
  -2   2   8      296.53      303.46     18.89 o 
  -1   2   8      940.44      996.38     32.72 o 
   0   2   8      100.67      102.52      6.16 o 
   1   2   8       23.78       26.56      4.58 o 
   2   2   8      164.24      205.64     11.12 o 
   3   2   8       45.21       73.55     10.87 o 
   4   2   8      168.42      147.44     10.02 o 
   5   2   8        6.09       11.71      4.64 o 
   6   2   8       36.60       52.77      7.65 o 
   7   2   8       47.95       30.42      6.84 o 
   8   2   8       30.72       35.47     10.87 o 
   9   2   8       30.77       56.63     16.59 o 
  10   2   8        6.05       16.59     11.44 o 
  -9   3   8       31.79       44.45     17.27 o 
  -8   3   8        0.00        7.05     10.45 o 
  -7   3   8        1.85        4.68      9.85 o 
  -6   3   8       20.40       31.46      9.71 o 
  -5   3   8       16.20       29.75     12.58 o 
  -4   3   8       68.99       88.10     14.87 o 
  -3   3   8       87.87       91.54     12.59 o 
  -2   3   8        5.55        5.72      5.15 o 
  -1   3   8       75.10       58.36      6.26 o 
   0   3   8        2.37        1.14      5.15 o 
   1   3   8        5.37        2.39      3.28 o 
   2   3   8       56.41       63.51      4.07 o 
   3   3   8       22.98       17.76      2.42 o 
   4   3   8       18.01       13.16      4.45 o 
   5   3   8        0.02        2.04      4.33 o 
   6   3   8        2.97        4.71      6.86 o 
   7   3   8        1.64        0.48      4.80 o 
   8   3   8        0.19       -0.57      7.44 o 
   9   3   8        0.03        5.15     12.01 o 
  10   3   8        1.97       20.02     14.87 o 
  -8   4   8        0.71       -0.10     11.71 o 
  -7   4   8        3.86       19.76     13.08 o 
  -6   4   8        0.95       -5.43      9.30 o 
  -5   4   8        5.10        6.29     11.44 o 
  -4   4   8        6.42       12.58      8.01 o 
  -3   4   8      496.48      657.43     36.65 o 
  -2   4   8        2.02        8.58      6.86 o 
  -1   4   8        2.95        5.15      3.24 o 
   0   4   8       50.67       64.08     10.30 o 
   1   4   8      657.67      773.71     33.81 o 
   2   4   8      466.42      556.80     52.12 o 
   3   4   8      426.70      519.02     33.38 o 
   4   4   8      772.50     1099.59     29.89 o 
   5   4   8      138.22      144.95     10.58 o 
   6   4   8        0.77        1.51      4.39 o 
   7   4   8        0.14       -2.29      9.72 o 
   8   4   8        0.49       -6.29      7.44 o 
   9   4   8        5.11        4.00      8.58 o 
  10   4   8        2.37       21.74     12.01 o 
  -8   5   8        0.44       -2.86     24.60 o 
  -7   5   8        0.03       -1.98     13.08 o 
  -6   5   8        5.01        3.77     10.12 o 
  -5   5   8        3.03       -4.09     10.42 o 
  -4   5   8        1.73        0.00      8.01 o 
  -3   5   8       45.07       59.50     13.16 o 
  -2   5   8       52.28       47.48     11.44 o 
  -1   5   8        8.53        4.29      3.38 o 
   0   5   8        4.70        4.00      6.86 o 
   1   5   8        0.00       -6.29      6.86 o 
   2   5   8        0.26        0.57      2.56 o 
   3   5   8        7.68        5.95      3.81 o 
   4   5   8       28.92       26.93      4.51 o 
   5   5   8       22.13       20.68      5.49 o 
   6   5   8       40.94       21.74     10.30 o 
   7   5   8       40.09       29.17     12.01 o 
   8   5   8        3.89        0.00     11.44 o 
   9   5   8        0.27       -6.29     13.16 o 
  10   5   8        2.57       -5.72     10.30 o 
  -7   6   8        0.42       28.03     27.46 o 
  -6   6   8        0.45      -16.02     15.44 o 
  -5   6   8       22.32       54.32     14.98 o 
  -4   6   8      145.24      175.65     22.89 o 
  -2   6   8       70.23       82.95     14.87 o 
  -1   6   8       56.70       50.90      8.58 o 
   0   6   8      140.06      184.25     19.45 o 
   1   6   8      386.28      304.00     22.90 o 
   2   6   8        9.53        4.21      3.21 o 
   3   6   8       67.66       41.40      5.91 o 
   4   6   8       28.25       26.85      6.45 o 
   5   6   8       63.39       54.35     12.59 o 
   6   6   8        1.58       -2.29      7.44 o 
   7   6   8       18.74       20.59     10.87 o 
   8   6   8        6.03        2.86      9.72 o 
   9   6   8        2.76       -1.14     10.30 o 
  -6   7   8        0.01        8.58     25.74 o 
  -5   7   8        6.93        9.15     24.60 o 
  -4   7   8       12.20       16.59     20.02 o 
  -3   7   8       18.02       35.47     13.16 o 
  -2   7   8        4.26       14.87     10.30 o 
  -1   7   8       10.65       16.87      5.26 o 
   0   7   8        2.27        0.00      8.58 o 
   1   7   8        8.74       16.02      9.72 o 
   2   7   8       17.69       14.62      4.58 o 
   3   7   8       64.10       57.32      6.84 o 
   4   7   8       83.17       99.55     17.16 o 
   5   7   8        6.58        0.00     10.87 o 
   6   7   8        9.60        9.72     12.58 o 
   7   7   8        0.72        7.44     13.16 o 
   8   7   8        2.75        8.58     10.87 o 
   9   7   8        0.40        1.72     10.30 o 
  -5   8   8        9.02       44.05     28.60 o 
  -4   8   8       54.65       84.67     25.74 o 
  -3   8   8        7.14       -2.29     18.30 o 
  -2   8   8       41.77       70.93     14.87 o 
  -1   8   8        5.01        1.14      4.85 o 
   0   8   8        0.35        0.68      2.20 o 
   1   8   8       13.59       10.87      8.01 o 
   2   8   8       20.76       17.21      6.58 o 
   3   8   8        9.92        8.58     10.30 o 
   4   8   8       93.11       81.81     14.87 o 
   5   8   8       87.78       82.38     16.02 o 
   6   8   8        3.54        2.29     12.01 o 
   7   8   8        9.23        5.72     14.30 o 
   8   8   8        2.70      -10.30     14.87 o 
  -4   9   8        0.27       16.59     26.31 o 
  -3   9   8        1.76       10.87     22.31 o 
  -2   9   8        0.41       -0.57     12.58 o 
  -1   9   8        0.48        1.14      9.72 o 
   0   9   8        2.08        1.91      3.01 o 
   1   9   8        5.59       -1.14      9.72 o 
   2   9   8        8.86        2.39      2.74 o 
   3   9   8       38.19       33.75     10.87 o 
   4   9   8        5.29       -5.72     10.30 o 
   5   9   8       25.56       28.60     13.16 o 
   6   9   8        6.64       14.30     13.73 o 
   7   9   8        0.92        0.57     10.30 o 
  -2  10   8        1.28      -13.73     20.59 o 
  -1  10   8        1.21        2.86     12.58 o 
   0  10   8        0.00       -1.72     13.16 o 
   2  10   8        4.87        2.29     11.44 o 
   3  10   8        2.18        9.72     12.58 o 
   4  10   8       76.73       90.39     18.88 o 
   5  10   8        8.88        7.44     12.01 o 
   6  10   8        5.01       -0.57      8.58 o 
   4  11   8       10.06        4.58     13.16 o 
  -4 -10   9        1.95        5.72     16.02 o 
  -3 -10   9        0.44       -1.14     17.73 o 
  -2 -10   9        0.76       -2.29     16.02 o 
  -1 -10   9        1.59       -3.43     17.73 o 
   0 -10   9        5.61       10.30     13.73 o 
   1 -10   9        0.65       18.88     18.88 o 
  -6  -9   9        2.31       -5.72     10.30 o 
  -5  -9   9        2.25       -5.72     10.30 o 
  -4  -9   9        7.00        8.01     14.87 o 
  -3  -9   9        0.55        2.29     10.87 o 
  -2  -9   9       49.86       58.92     17.73 o 
  -1  -9   9      344.37      416.08     40.63 o 
   0  -9   9      173.75      177.94     28.61 o 
   1  -9   9       37.72       49.61     11.64 o 
   2  -9   9        1.23       -5.15      9.72 o 
   3  -9   9        2.09        2.86     11.44 o 
  -7  -8   9        0.20       10.26      9.04 o 
  -6  -8   9        0.00       -5.49      8.04 o 
  -5  -8   9        1.12       -1.72      9.15 o 
  -4  -8   9        0.13       17.73     12.58 o 
  -3  -8   9        9.50       18.88     16.59 o 
  -2  -8   9        6.49       13.16     14.87 o 
  -1  -8   9        9.86       13.73     16.02 o 
   0  -8   9       18.26        8.30      7.88 o 
   1  -8   9        7.09       12.58      8.47 o 
   2  -8   9        2.96        1.14      6.86 o 
   3  -8   9        0.13       -0.57      7.44 o 
   4  -8   9        0.63        7.44     12.01 o 
   5  -8   9        0.21        6.29     13.16 o 
  -8  -7   9        8.02        8.94      8.01 o 
  -7  -7   9       52.39       57.10     11.80 o 
  -6  -7   9        0.89        4.37      6.59 o 
  -5  -7   9        8.06        8.01      8.90 o 
  -4  -7   9      134.57      107.08     12.52 o 
  -3  -7   9       17.46       13.16      9.72 o 
  -2  -7   9        0.30       -1.72     11.44 o 
  -1  -7   9      148.08      156.51     15.16 o 
   0  -7   9       32.97       31.69      8.69 o 
   1  -7   9        2.30       -4.00      8.01 o 
   2  -7   9        5.37        6.86      8.58 o 
   3  -7   9        3.12        1.72      6.86 o 
   4  -7   9        0.06       -0.57     10.30 o 
   5  -7   9        0.24       -6.86     10.87 o 
   6  -7   9        0.03        4.58     10.30 o 
  -9  -6   9        0.46        1.14     15.44 o 
  -8  -6   9        1.69       -1.09      6.59 o 
  -7  -6   9        0.99        2.86      7.15 o 
  -6  -6   9       12.73        9.34      7.15 o 
  -5  -6   9        0.32        1.65      5.45 o 
  -4  -6   9        0.07       -6.68      6.58 o 
  -3  -6   9        7.34        7.72      5.66 o 
  -2  -6   9        6.44        6.86      5.49 o 
  -1  -6   9      156.19      165.58     12.70 o 
   0  -6   9       71.99       86.91     10.58 o 
   1  -6   9       21.48       34.32      9.72 o 
   2  -6   9       27.77       26.89      8.58 o 
   3  -6   9       20.32        7.44      9.15 o 
   4  -6   9        6.73       -4.58      9.72 o 
   5  -6   9        4.92        5.15     10.87 o 
   6  -6   9       14.86        5.15      9.15 o 
   7  -6   9        4.88       -1.14     10.30 o 
  -9  -5   9        1.74        9.72     11.44 o 
  -8  -5   9       26.20       14.49      8.47 o 
  -7  -5   9        0.37       -0.89      5.36 o 
  -6  -5   9       39.06       41.55      9.90 o 
  -5  -5   9        0.59       -3.17      5.28 o 
  -4  -5   9        0.00       -3.51      5.62 o 
  -3  -5   9       88.99       90.82     14.59 o 
  -2  -5   9       44.81       41.54      5.30 o 
  -1  -5   9       11.79       10.45      3.87 o 
   0  -5   9       34.57       29.45      7.41 o 
   1  -5   9       35.64       44.05     11.44 o 
   2  -5   9        7.41        7.44      6.86 o 
   3  -5   9        0.58       -1.14      5.72 o 
   4  -5   9       33.43       36.04     10.30 o 
   5  -5   9        1.80        4.58     10.30 o 
   6  -5   9      187.54      144.76     20.03 o 
   7  -5   9       79.60       68.65     16.02 o 
  -9  -4   9        0.38       -4.58      9.72 o 
  -8  -4   9        6.62        0.00      9.15 o 
  -7  -4   9        0.12       -1.65      7.00 o 
  -6  -4   9        0.20        0.55      5.61 o 
  -5  -4   9        1.62       -3.05      4.65 o 
  -4  -4   9        1.90        7.01      4.41 o 
  -3  -4   9       32.73       34.82      4.45 o 
  -2  -4   9        3.82        5.10      3.22 o 
  -1  -4   9       57.62       61.65      5.49 o 
   0  -4   9      413.94      446.79     12.02 o 
   1  -4   9        0.24       -0.57      5.15 o 
   2  -4   9       72.74       65.22     13.16 o 
   3  -4   9       16.39       15.44      8.01 o 
   4  -4   9      111.65       92.11     15.45 o 
   5  -4   9      280.83      267.27     24.61 o 
   6  -4   9       22.59       40.04     14.30 o 
   7  -4   9       85.90       99.54     18.88 o 
   8  -4   9        3.08        9.72     14.30 o 
 -10  -3   9        0.46       16.02     12.58 o 
  -9  -3   9        9.89        8.58      9.72 o 
  -8  -3   9        2.53        1.14      8.01 o 
  -7  -3   9       12.30       14.30     10.87 o 
  -6  -3   9       70.10       60.75      9.30 o 
  -5  -3   9        0.62       -4.00      4.12 o 
  -4  -3   9        4.17        3.77      4.80 o 
  -3  -3   9        0.04       -0.48      2.88 o 
  -2  -3   9        0.24       -1.00      2.72 o 
  -1  -3   9      164.13      179.89      8.03 o 
   0  -3   9      950.93     1106.97     23.28 o 
   1  -3   9       35.43       25.36      3.97 o 
   2  -3   9       23.49       16.11      8.29 o 
   3  -3   9      487.76      573.26     32.64 o 
   4  -3   9      251.50      191.16     21.18 o 
   5  -3   9       66.80       56.06     13.73 o 
   6  -3   9       23.20       25.17     12.58 o 
   7  -3   9        0.93        6.29      9.72 o 
   8  -3   9        3.38        4.58      9.72 o 
   9  -3   9        2.45       12.58     15.44 o 
 -10  -2   9        0.51        0.57     10.30 o 
  -9  -2   9        1.16        4.00     12.01 o 
  -8  -2   9        1.52        0.57      9.72 o 
  -7  -2   9        0.66        5.72      6.86 o 
  -6  -2   9       11.01       10.30      9.15 o 
  -5  -2   9        5.96        2.38      5.04 o 
  -4  -2   9       41.68       40.79      6.67 o 
  -3  -2   9       86.96       99.77     13.44 o 
  -2  -2   9      742.44      839.25     16.76 o 
  -1  -2   9      237.91      248.81     13.27 o 
   0  -2   9      797.53      892.37     16.32 o 
   1  -2   9     3304.03     3961.13    117.04 o 
   2  -2   9     3782.73     3877.57     74.02 o 
   3  -2   9       75.04       83.50      7.28 o 
   4  -2   9      116.08      127.10      9.52 o 
   5  -2   9        0.00       -2.29      6.29 o 
   6  -2   9        5.93        2.29     10.30 o 
   7  -2   9       22.74        8.58      9.15 o 
   8  -2   9       11.21       12.58     13.73 o 
   9  -2   9        6.67        5.15     10.30 o 
 -10  -1   9        0.06        4.58     10.30 o 
  -9  -1   9        1.51        8.01      9.15 o 
  -8  -1   9        0.22        9.15      8.58 o 
  -7  -1   9        2.41        0.57      9.15 o 
  -6  -1   9        9.16       12.01      9.15 o 
  -5  -1   9        1.14        6.29      7.44 o 
  -4  -1   9       17.54       17.16      7.44 o 
  -3  -1   9        3.41        4.82      6.86 o 
  -2  -1   9      604.59      660.71     14.73 o 
  -1  -1   9      348.34      376.15     10.51 o 
   0  -1   9      240.58      217.53      8.77 o 
   1  -1   9     2429.86     2640.69     23.78 o 
   2  -1   9      257.33      228.91     20.61 o 
   3  -1   9      191.22      187.43      9.90 o 
   4  -1   9       20.56       21.25      4.58 o 
   5  -1   9        0.97        1.14      3.83 o 
   6  -1   9       31.58       28.84      6.26 o 
   7  -1   9       26.38       28.60     12.01 o 
   8  -1   9       11.94       16.02      9.15 o 
   9  -1   9        5.14       12.58     12.58 o 
 -10   0   9        0.35        6.86     14.87 o 
  -9   0   9        0.36        2.29     10.30 o 
  -8   0   9        2.74       13.73     13.16 o 
  -7   0   9       15.33       12.58      8.09 o 
  -6   0   9       11.47       14.30      8.01 o 
  -5   0   9       68.39       59.50     11.44 o 
  -4   0   9      118.59      123.59     14.88 o 
  -3   0   9       91.42       76.67     10.87 o 
  -2   0   9       28.95       24.60      8.01 o 
  -1   0   9        0.16        1.54      1.85 o 
   0   0   9        5.16        5.59      2.07 o 
   1   0   9      191.91      205.28     13.98 o 
   2   0   9      457.13      458.86     16.90 o 
   3   0   9       15.96       11.28      4.39 o 
   4   0   9       95.71       93.38      8.64 o 
   5   0   9       42.12       37.52      6.59 o 
   6   0   9       35.82       20.59      6.18 o 
   7   0   9        2.60       -0.86      5.26 o 
   8   0   9      106.83       97.89     11.33 o 
   9   0   9        4.92       -2.86     10.30 o 
  -9   1   9        1.00        8.01     15.44 o 
  -8   1   9       22.11       28.85     12.23 o 
  -7   1   9       36.90       34.96      9.76 o 
  -6   1   9       43.77       62.35     13.16 o 
  -5   1   9      266.42      211.20     21.18 o 
  -4   1   9      760.35      806.36     36.68 o 
  -3   1   9       26.03       33.18      8.01 o 
  -2   1   9       14.86       16.59      7.44 o 
  -1   1   9        0.19       -0.57      2.86 o 
   0   1   9       19.11       13.86      2.88 o 
   1   1   9       82.04       77.80      6.44 o 
   2   1   9        0.11       -2.21      2.75 o 
   3   1   9       16.78       16.73      4.23 o 
   4   1   9       21.70       21.97      4.95 o 
   5   1   9       21.90       30.23      6.43 o 
   6   1   9       26.36       24.15      6.43 o 
   7   1   9       10.49       14.40      6.59 o 
   8   1   9        5.94        4.37      7.25 o 
   9   1   9        0.33       -5.15     10.30 o 
  -9   2   9        0.22       -9.15     17.16 o 
  -8   2   9       20.56       24.64     11.33 o 
  -7   2   9       12.99       19.42      9.35 o 
  -6   2   9      176.79      198.56     24.03 o 
  -5   2   9        7.12       17.16     10.87 o 
  -4   2   9        8.44        2.86      5.72 o 
  -3   2   9        0.23        1.14      5.72 o 
  -2   2   9      220.29      228.39     17.17 o 
  -1   2   9     1042.19     1071.66     35.01 o 
   0   2   9      592.16      662.41     29.78 o 
   1   2   9        8.58        9.44      3.24 o 
   2   2   9       82.71       87.61      7.66 o 
   3   2   9      107.74       96.71      8.09 o 
   4   2   9      441.28      552.52     19.39 o 
   5   2   9      102.05      116.43     10.11 o 
   6   2   9        0.88        2.25      5.45 o 
   7   2   9      111.84      104.85     10.90 o 
   8   2   9      118.60      110.42     17.74 o 
   9   2   9      162.25      163.07     22.31 o 
  10   2   9       12.17        6.86      9.15 o 
  -9   3   9        0.92        5.50     12.92 o 
  -8   3   9        2.69       14.53     13.33 o 
  -7   3   9       53.04       83.28     32.04 o 
  -6   3   9        0.08       -5.72      8.01 o 
  -5   3   9        7.24       16.02      9.15 o 
  -4   3   9       40.10       44.62     12.01 o 
  -3   3   9      135.80      153.92     17.17 o 
  -2   3   9       61.45       52.63      9.15 o 
  -1   3   9        1.26        1.36      2.61 o 
   0   3   9       13.76        7.44      4.58 o 
   1   3   9       44.51       44.05      6.07 o 
   2   3   9      145.84      151.33      5.74 o 
   3   3   9       84.81       72.66      7.25 o 
   4   3   9       55.71       50.09     13.16 o 
   5   3   9        2.97        1.24      4.53 o 
   6   3   9        0.18        0.38      5.36 o 
   7   3   9        6.64        7.86      6.03 o 
   8   3   9        0.11        3.43      8.01 o 
   9   3   9        4.75        8.01     12.58 o 
  10   3   9        2.26        1.14      9.72 o 
  -8   4   9        0.68       17.09     15.44 o 
  -7   4   9       10.84       11.73     13.31 o 
  -6   4   9        0.04       -2.71     12.01 o 
  -5   4   9       43.57       43.48     15.45 o 
  -4   4   9       32.70       41.76     12.59 o 
  -3   4   9      127.61      181.38     20.03 o 
  -2   4   9       51.79       68.65     11.44 o 
  -1   4   9        2.82        2.57      2.83 o 
   0   4   9      152.20      224.90     18.88 o 
   1   4   9      111.69      142.48     14.88 o 
   2   4   9      222.77      298.61     31.20 o 
   3   4   9      232.86      243.50      9.50 o 
   4   4   9       61.19       74.48      5.05 o 
   5   4   9      219.82      249.67     14.57 o 
   7   4   9       19.33       25.74     12.58 o 
   8   4   9        6.99       -2.29      8.01 o 
   9   4   9       21.63       20.02     11.44 o 
  10   4   9        0.47        0.00     13.73 o 
  -8   5   9        0.08        9.15     28.60 o 
  -7   5   9        0.03        3.21     10.45 o 
  -6   5   9        7.90       15.19     12.01 o 
  -5   5   9       26.14       34.89     13.73 o 
  -4   5   9       78.49      109.27     18.31 o 
  -3   5   9        0.47       -2.86      8.01 o 
  -2   5   9        1.46        0.00      7.44 o 
  -1   5   9        8.75        6.29      3.64 o 
   0   5   9       31.58       40.62      9.15 o 
   1   5   9       37.72       33.18      8.58 o 
   2   5   9       25.52       17.11      3.58 o 
   3   5   9       51.44       69.96      6.76 o 
   4   5   9       15.95       18.20      6.84 o 
   5   5   9       21.89       20.94      5.62 o 
   6   5   9       10.16        9.72      8.58 o 
   7   5   9       11.51        6.29      8.58 o 
   8   5   9        1.30        3.43      9.15 o 
   9   5   9        0.16      -10.30      8.58 o 
  -7   6   9        0.29      -13.16     25.74 o 
  -6   6   9        0.46      -13.16     16.59 o 
  -5   6   9       21.89       55.16     13.75 o 
  -4   6   9      104.68      132.16     21.74 o 
  -3   6   9      117.75      139.03     18.31 o 
  -2   6   9        8.93       14.87      9.72 o 
  -1   6   9        9.21        9.67      4.39 o 
   0   6   9        4.66        0.57      9.15 o 
   1   6   9      310.12      348.02     25.76 o 
   2   6   9        2.96        4.70      3.12 o 
   3   6   9       11.15        5.15      4.23 o 
   4   6   9        2.95        1.72      6.86 o 
   5   6   9       55.97       60.07     13.73 o 
   6   6   9       41.82       38.33     12.01 o 
   7   6   9        5.23       -2.29      8.01 o 
   8   6   9        0.13       -5.72      9.15 o 
   9   6   9        0.14        2.86     14.30 o 
  -6   7   9        0.21       22.88     28.03 o 
  -5   7   9        2.44       15.44     24.60 o 
  -4   7   9        8.55        8.11     10.31 o 
  -3   7   9       20.96       34.89     13.16 o 
  -2   7   9        3.65       13.73      9.72 o 
  -1   7   9       19.97       24.11      7.72 o 
   0   7   9        7.84        6.29      2.61 o 
   1   7   9        7.66       11.44      7.44 o 
   2   7   9        0.87        1.00      5.15 o 
   3   7   9       16.61       29.17     12.58 o 
   4   7   9       34.27       25.17      9.15 o 
   5   7   9        8.06        6.29      8.01 o 
   6   7   9        1.19        8.58      9.15 o 
   7   7   9        0.18        5.15      9.72 o 
   8   7   9        6.12       -6.86     12.58 o 
   9   7   9        1.15       -2.86     10.87 o 
  -5   8   9       30.51       73.22     32.61 o 
  -4   8   9       91.11      156.75     31.47 o 
  -3   8   9       34.46       21.74     14.87 o 
  -2   8   9       42.74       48.62     13.73 o 
  -1   8   9        6.59        3.09      3.81 o 
   0   8   9        7.00        4.58      2.61 o 
   1   8   9       23.67       18.88     10.87 o 
   2   8   9       10.61        9.72      8.58 o 
   3   8   9       23.42        7.44     10.87 o 
   4   8   9       98.93      107.56     18.88 o 
   5   8   9       12.90        8.58      9.72 o 
   6   8   9        4.21       -1.14      8.01 o 
   7   8   9        1.26       -4.00      9.15 o 
   8   8   9        1.28        8.01     15.44 o 
  -4   9   9        0.06        3.43     26.31 o 
  -3   9   9        1.70       -5.15     15.44 o 
  -2   9   9        1.09       14.87     13.16 o 
   0   9   9        0.58       -2.57      2.43 o 
   1   9   9        0.17       -3.43      8.58 o 
   2   9   9        3.90        4.00      7.44 o 
   3   9   9       28.63       33.18     13.73 o 
   4   9   9        0.00        1.72     11.44 o 
   5   9   9       26.12       41.19     13.73 o 
   6   9   9        0.19        4.00     12.58 o 
   7   9   9        0.05        3.43     10.30 o 
  -2  10   9        0.83      -12.01     18.88 o 
  -1  10   9        1.27        2.29     14.87 o 
   0  10   9        0.32        5.72      9.15 o 
   1  10   9        0.15        5.15     14.30 o 
   2  10   9        4.84        4.58     12.01 o 
   3  10   9        6.38       13.73     12.58 o 
   4  10   9       66.25      109.84     20.02 o 
   5  10   9        2.36        8.01      9.72 o 
   6  10   9        0.94        6.29      9.72 o 
   3  11   9        4.97        5.72      8.58 o 
  -4 -10  10        0.04       -5.72     16.02 o 
  -3 -10  10        0.70        8.58     18.30 o 
  -2 -10  10        0.23       10.30     17.16 o 
  -1 -10  10        0.03        5.72     13.73 o 
   0 -10  10        4.88        9.72     17.73 o 
   1 -10  10        3.90       20.59     14.30 o 
  -6  -9  10        0.32       -0.57     14.87 o 
  -5  -9  10        0.41       -6.86     10.30 o 
  -4  -9  10        0.10        6.86     16.02 o 
  -3  -9  10        1.79       -6.29     10.87 o 
  -2  -9  10        8.27        9.15     16.59 o 
  -1  -9  10       18.80       24.03     19.45 o 
   0  -9  10       40.54       62.93     21.74 o 
   1  -9  10       34.04       57.32     12.10 o 
   2  -9  10        3.66       -6.86     11.44 o 
   3  -9  10        2.19       17.73     13.16 o 
  -7  -8  10        0.08        1.32     10.30 o 
  -6  -8  10        0.02       -7.44     12.58 o 
  -5  -8  10        0.15        0.00      9.72 o 
  -4  -8  10        0.00       -4.58      9.15 o 
  -3  -8  10        4.44       10.30     11.44 o 
  -2  -8  10        2.69       23.45     14.30 o 
  -1  -8  10      135.22      108.14     22.31 o 
   0  -8  10        0.23       13.74      9.61 o 
   1  -8  10        0.87       -4.49      8.77 o 
   2  -8  10        1.67       -4.00     10.30 o 
   3  -8  10        0.13        3.43      8.58 o 
   4  -8  10        0.31       -4.00     10.30 o 
  -8  -7  10       15.29       14.24      9.45 o 
  -7  -7  10       17.74       16.22      8.75 o 
  -6  -7  10        9.28        1.58      7.82 o 
  -5  -7  10        3.55       -6.01      8.49 o 
  -4  -7  10      228.72      172.82     22.89 o 
  -3  -7  10      201.92      245.48     28.61 o 
  -2  -7  10        0.30       11.44     12.01 o 
  -1  -7  10      226.13      262.88     17.89 o 
   0  -7  10       29.85       41.16      9.61 o 
   1  -7  10        1.46       -2.52      6.84 o 
   2  -7  10       20.35       18.31     11.44 o 
   3  -7  10       11.77       13.73      9.15 o 
   4  -7  10        0.07        2.86     10.30 o 
   5  -7  10        3.13        1.14      8.01 o 
   6  -7  10        0.07       -9.15     12.01 o 
  -9  -6  10        0.33        6.29     12.58 o 
  -8  -6  10        0.00       -7.64      8.79 o 
  -7  -6  10        0.33       -4.98      5.91 o 
  -6  -6  10        1.58       -3.74      6.40 o 
  -5  -6  10        0.58        0.59      6.73 o 
  -4  -6  10       22.49       12.68     14.01 o 
  -3  -6  10        0.48       -6.79     12.58 o 
  -2  -6  10        0.65        1.72      9.15 o 
  -1  -6  10      103.44      106.63     12.30 o 
   0  -6  10       43.00       51.84      9.20 o 
   1  -6  10       25.53       21.90      8.01 o 
   2  -6  10        8.93       10.87     10.30 o 
   3  -6  10       15.20       16.59      9.15 o 
   4  -6  10        7.00        5.72      8.01 o 
   5  -6  10        4.52       -1.72     10.30 o 
   6  -6  10        0.88        2.86      9.15 o 
   7  -6  10       10.33       17.73     16.02 o 
  -9  -5  10        9.18        9.15     16.02 o 
  -8  -5  10        7.98        2.45      8.87 o 
  -7  -5  10       36.09       12.22      8.79 o 
  -6  -5  10      151.98      109.55     12.70 o 
  -5  -5  10       24.50       18.53     12.58 o 
  -4  -5  10       45.46       35.77      8.29 o 
  -3  -5  10        9.36        5.63      5.21 o 
  -2  -5  10      121.31      121.36      8.64 o 
  -1  -5  10        2.84        3.34      3.88 o 
   0  -5  10        1.21        1.63      4.12 o 
   1  -5  10       26.94       33.01      7.65 o 
   2  -5  10        2.69       -6.29      8.01 o 
   3  -5  10        0.01        0.57      9.15 o 
   4  -5  10        2.07        2.86      7.44 o 
   5  -5  10       18.54       13.73     12.01 o 
   6  -5  10       52.78       46.91     14.30 o 
   7  -5  10       16.06       16.02     15.44 o 
  -9  -4  10        0.52       12.01     14.87 o 
  -8  -4  10        3.47        1.72     11.44 o 
  -7  -4  10        1.87        1.72      5.66 o 
  -6  -4  10        0.32       -4.02      8.87 o 
  -5  -4  10       16.37       21.15      6.29 o 
  -4  -4  10       17.70       16.10      5.49 o 
  -3  -4  10      100.03      101.59      7.31 o 
  -2  -4  10       98.05       94.89      6.90 o 
  -1  -4  10        0.01        0.89      3.15 o 
   0  -4  10      206.89      218.28      9.14 o 
   1  -4  10        3.39        3.24      5.19 o 
   2  -4  10       29.54       30.32     10.30 o 
   3  -4  10       23.78       14.87      8.01 o 
   4  -4  10        3.81        5.72      8.01 o 
   5  -4  10      156.04      120.16     20.03 o 
   6  -4  10      314.47      262.12     28.04 o 
   7  -4  10      324.44      293.02     30.90 o 
   8  -4  10        3.85        5.15     11.44 o 
  -9  -3  10       33.48       14.30     14.30 o 
  -8  -3  10        0.15       -4.58      8.01 o 
  -7  -3  10       20.98       17.16      8.58 o 
  -6  -3  10       51.13       49.92      8.38 o 
  -5  -3  10       34.96       29.09      6.18 o 
  -4  -3  10        3.05        5.10      4.39 o 
  -3  -3  10       12.54       11.35      3.94 o 
  -2  -3  10        0.63       -0.38      2.64 o 
  -1  -3  10       48.23       42.87      4.69 o 
   0  -3  10     1134.92     1238.24     26.64 o 
   1  -3  10      115.24      104.41      9.28 o 
   2  -3  10      147.86      129.65      6.54 o 
   3  -3  10       38.70       29.75     10.87 o 
   4  -3  10      414.88      375.57     28.63 o 
   5  -3  10        0.08        4.58      8.58 o 
   6  -3  10       24.06       30.32     14.87 o 
   7  -3  10        3.91       -4.58      8.58 o 
   8  -3  10        2.56        0.00     13.73 o 
  -9  -2  10        3.77        5.15      9.72 o 
  -8  -2  10        5.65       10.87      8.58 o 
  -7  -2  10        6.15        4.00      7.44 o 
  -6  -2  10       29.84       17.16      8.58 o 
  -5  -2  10        0.19        3.78      5.21 o 
  -4  -2  10        0.01        4.58      3.81 o 
  -3  -2  10        0.03       -2.02      2.67 o 
  -2  -2  10      165.86      172.22      8.25 o 
  -1  -2  10      241.67      250.40     13.16 o 
   0  -2  10      628.32      658.76     14.58 o 
   1  -2  10       12.16        7.26      6.43 o 
   2  -2  10      324.18      381.02     22.74 o 
   3  -2  10     2277.75     1965.27     30.05 o 
   4  -2  10      738.25      592.17     18.02 o 
   5  -2  10       28.59       34.32     12.59 o 
   6  -2  10       59.14       82.95     17.16 o 
   7  -2  10        0.01       10.30     11.44 o 
   8  -2  10        1.36       -3.43     11.44 o 
   9  -2  10        4.05       25.17     15.44 o 
  -9  -1  10        0.10       -3.43     11.44 o 
  -8  -1  10        0.69       -5.15     10.87 o 
  -7  -1  10        0.20       -3.43      6.29 o 
  -6  -1  10        3.68       11.44      8.01 o 
  -5  -1  10       31.93       26.31      9.72 o 
  -4  -1  10       59.87       48.63     10.30 o 
  -3  -1  10      186.05      164.76     10.02 o 
  -2  -1  10       39.67       46.32      4.70 o 
  -1  -1  10      245.42      273.43      9.40 o 
   0  -1  10     1035.22     1076.09     17.66 o 
   1  -1  10     2906.33     3264.37     27.60 o 
   2  -1  10      307.42      280.76     24.91 o 
   3  -1  10      120.07      125.65      9.20 o 
   4  -1  10       93.98       85.82      8.58 o 
   5  -1  10       14.40        7.19      5.15 o 
   6  -1  10        0.06        3.43      6.86 o 
   7  -1  10        0.03       -3.43      9.15 o 
   8  -1  10        0.03       -9.15      9.15 o 
   9  -1  10        0.54       -8.01     10.30 o 
  -9   0  10        1.07       -6.86     13.16 o 
  -8   0  10        2.97        2.29      8.58 o 
  -7   0  10        2.24        0.00      8.01 o 
  -6   0  10        4.11        6.86      9.15 o 
  -5   0  10        7.10        8.58      6.29 o 
  -4   0  10        2.60        0.00      5.15 o 
  -3   0  10       86.54       76.10     11.44 o 
  -2   0  10       39.27       27.47      6.07 o 
  -1   0  10      400.37      436.14     15.72 o 
   0   0  10     1064.72     1214.05     17.61 o 
   1   0  10     1101.48     1089.93     14.27 o 
   2   0  10       24.44       31.53      4.87 o 
   3   0  10        2.85        7.59      3.83 o 
   4   0  10       39.14       42.17      6.43 o 
   5   0  10       62.24       73.62      8.63 o 
   6   0  10      132.00      126.42     10.99 o 
   7   0  10       74.99       68.98      9.35 o 
   8   0  10       37.70       23.45     12.01 o 
   9   0  10        3.26       -5.72     10.30 o 
  -9   1  10        0.57       -2.86     15.44 o 
  -8   1  10       12.27       31.28     10.74 o 
  -7   1  10        1.67        8.01     11.44 o 
  -6   1  10       11.22       13.73     10.30 o 
  -5   1  10       46.96       44.62     13.16 o 
  -4   1  10       46.09       38.33      9.73 o 
  -3   1  10      126.06      113.30     13.16 o 
  -2   1  10      269.25      265.63     20.61 o 
  -1   1  10      142.08      156.93     10.72 o 
   0   1  10      126.53      102.52      6.59 o 
   1   1  10      364.44      349.23     13.70 o 
   2   1  10        0.26       -3.09      2.86 o 
   3   1  10        0.23       -2.61      3.16 o 
   4   1  10       15.16        9.48      4.64 o 
   5   1  10        7.18        3.09      4.23 o 
   6   1  10        0.76       -3.39      5.21 o 
   7   1  10        0.01        2.64      6.18 o 
   8   1  10       10.37       14.84      6.56 o 
   9   1  10        5.85        1.14     10.30 o 
  -9   2  10        0.82       -0.57     16.02 o 
  -8   2  10       21.73       45.26     13.68 o 
  -7   2  10       28.77       35.22     11.68 o 
  -6   2  10      130.44      159.63     21.17 o 
  -5   2  10      292.71      312.51     27.47 o 
  -4   2  10      190.59      228.91     22.32 o 
  -3   2  10       43.75       59.50     12.59 o 
  -2   2  10       29.94       76.08     11.44 o 
  -1   2  10      313.94      331.52     20.61 o 
   0   2  10      551.10      511.64     14.63 o 
   1   2  10        0.17        4.73      3.70 o 
   2   2  10        1.46        1.96      4.23 o 
   3   2  10      121.10      123.71     10.30 o 
   4   2  10      308.84      367.92     17.46 o 
   5   2  10      208.39      214.27     13.34 o 
   6   2  10        8.61        5.15      5.66 o 
   7   2  10      185.92      165.36     14.31 o 
   8   2  10       21.34       16.95      7.00 o 
   9   2  10       77.34       56.64     13.73 o 
  10   2  10       30.62       29.75     12.01 o 
  -9   3  10        4.04       10.38     13.10 o 
  -8   3  10        4.67       11.51     12.52 o 
  -7   3  10       25.96       55.69     13.59 o 
  -6   3  10        0.01        9.72     14.30 o 
  -5   3  10        0.02        7.44      9.15 o 
  -4   3  10        0.19        4.00      6.29 o 
  -3   3  10       56.70       64.07     13.73 o 
  -2   3  10       92.88       83.53     12.02 o 
  -1   3  10        6.31        2.86      3.24 o 
   0   3  10        1.88       -2.86      3.42 o 
   1   3  10        7.65       10.78      5.04 o 
   2   3  10       32.09       35.39      3.89 o 
   3   3  10       20.60       21.35      5.62 o 
   4   3  10       18.60       17.56      6.01 o 
   5   3  10        1.97        2.81      4.39 o 
   6   3  10        0.82        1.12      4.64 o 
   7   3  10        3.72        8.42      5.85 o 
   8   3  10        6.42       18.88      9.72 o 
   9   3  10        3.03        5.72     12.01 o 
  10   3  10        0.13        2.29      9.15 o 
  -8   4  10        9.19       38.38     17.31 o 
  -7   4  10        9.26       22.96     13.44 o 
  -6   4  10        1.43       -2.86     14.30 o 
  -5   4  10       70.70       96.11     20.02 o 
  -4   4  10       81.32      120.14     20.02 o 
  -3   4  10        0.67       -4.58      6.29 o 
  -2   4  10       28.58       40.62     10.30 o 
  -1   4  10        6.05       -1.61      3.16 o 
   0   4  10      121.27       97.44      7.48 o 
   1   4  10        0.52        0.00      5.15 o 
   2   4  10      226.33      229.76     17.75 o 
   3   4  10       36.13       43.60      6.43 o 
   4   4  10        3.86        0.23      4.76 o 
   5   4  10       37.35       49.67      7.48 o 
   6   4  10        0.26        5.67      5.15 o 
   7   4  10        6.48        5.72      8.01 o 
   8   4  10       83.07       77.80     16.02 o 
   9   4  10       29.90       32.03     15.45 o 
  10   4  10        0.75        4.00     14.30 o 
  -8   5  10        0.74      -10.30     27.46 o 
  -7   5  10        0.05       -8.70     13.32 o 
  -6   5  10        3.82       11.81     10.26 o 
  -5   5  10       32.20       46.34     14.87 o 
  -4   5  10      131.29      179.08     24.03 o 
  -3   5  10       42.93       60.64     13.73 o 
  -2   5  10       12.83        6.29      6.29 o 
  -1   5  10        1.01       -0.44      3.57 o 
   0   5  10       10.62        5.72      4.00 o 
   1   5  10       36.60       33.18      9.15 o 
   2   5  10       42.02       28.58     12.30 o 
   3   5  10       22.49       30.89     10.87 o 
   4   5  10        9.91        7.86      5.91 o 
   5   5  10        0.27       -3.28      4.64 o 
   6   5  10        0.23        0.57      6.86 o 
   7   5  10        0.20        3.43      8.01 o 
   8   5  10        0.65       -5.15      8.58 o 
   9   5  10        0.91        9.72     13.73 o 
  -7   6  10        0.42        9.72     28.60 o 
  -6   6  10        1.56       -9.10     11.52 o 
  -5   6  10       18.44       50.34     16.59 o 
  -4   6  10       62.62       91.53     18.88 o 
  -3   6  10       25.62       33.75     12.01 o 
  -2   6  10        0.32        1.14      8.58 o 
  -1   6  10       29.05       33.98      6.03 o 
   0   6  10        5.12        2.86      2.33 o 
   1   6  10      424.96      550.20     33.21 o 
   2   6  10       69.55       39.79     18.31 o 
   3   6  10      339.14      339.44     27.48 o 
   4   6  10        0.12       -2.86      6.29 o 
   5   6  10       90.94      108.13     18.88 o 
   6   6  10       69.28       50.92     14.87 o 
   7   6  10        1.54        7.44     12.58 o 
   8   6  10        1.37       -5.15     12.58 o 
   9   6  10        1.64       12.58     12.01 o 
  -6   7  10        0.45       -4.00     20.59 o 
  -5   7  10        0.22        4.58     21.74 o 
  -4   7  10        3.65        0.57     14.30 o 
  -3   7  10        6.64       14.30     11.44 o 
  -2   7  10        0.09       -6.29      8.58 o 
  -1   7  10        2.99        6.39      4.64 o 
   0   7  10        5.48        5.72      2.83 o 
   1   7  10       14.73       18.88      8.58 o 
   2   7  10       11.07       17.73     11.44 o 
   3   7  10       17.09       26.89     10.87 o 
   4   7  10        0.02       -2.29      9.72 o 
   5   7  10        0.81        1.14     10.87 o 
   6   7  10        2.80       -1.14     12.01 o 
   7   7  10        0.49        1.72      9.72 o 
   8   7  10        5.67        0.00      9.72 o 
   9   7  10        0.67       -7.44     14.87 o 
  -5   8  10       37.67       86.38     29.17 o 
  -4   8  10       66.31      126.43     28.60 o 
  -2   8  10       35.77       50.91     13.73 o 
  -1   8  10       17.22        9.53      4.80 o 
   1   8  10        2.03        2.86      8.01 o 
   2   8  10       10.76       16.02      9.15 o 
   3   8  10        6.50      -11.44      9.72 o 
   4   8  10       64.24       69.79     16.59 o 
   5   8  10        0.85       -2.29     10.30 o 
   6   8  10        4.28      -12.01     10.87 o 
   7   8  10        0.67        3.43     10.30 o 
   8   8  10        0.02      -10.87     13.16 o 
  -4   9  10        0.49        2.29     24.60 o 
  -3   9  10        0.94       -6.29     15.44 o 
  -1   9  10        0.21        2.29      6.29 o 
   0   9  10        0.01       -1.53      1.79 o 
   1   9  10        3.07       18.88     12.58 o 
   2   9  10        0.06       -2.29     10.30 o 
   3   9  10        6.82        4.00     12.01 o 
   4   9  10        0.13       -2.29     11.44 o 
   5   9  10       16.02       23.45     13.73 o 
   6   9  10        5.77        1.72     12.01 o 
   7   9  10        2.21       -1.14      9.72 o 
  -2  10  10        3.18        0.00     19.45 o 
  -1  10  10        0.15        8.01     14.30 o 
   2  10  10        1.76        2.86     12.01 o 
   3  10  10       17.08       10.30      9.72 o 
   4  10  10       33.83       18.88     11.44 o 
   5  10  10        0.91        1.14      9.15 o 
   6  10  10        0.00       -0.57      9.15 o 
  -3 -10  11        2.64        5.15     17.73 o 
  -2 -10  11        1.40       10.30     15.44 o 
  -1 -10  11        0.77       10.30     18.88 o 
   0 -10  11        1.75        2.29     14.30 o 
  -6  -9  11        0.08       -2.86     10.87 o 
  -5  -9  11        0.06        2.86     11.44 o 
  -4  -9  11        0.05        6.86     15.44 o 
  -3  -9  11        0.82        0.57     10.87 o 
  -2  -9  11        0.46        8.01     14.30 o 
  -1  -9  11       27.57       26.31     14.87 o 
   0  -9  11        0.35        1.14     12.58 o 
   1  -9  11       34.31       38.84     10.17 o 
   2  -9  11        7.70       15.15     11.73 o 
   3  -9  11        0.00        2.29     13.16 o 
  -7  -8  11        0.06       -1.18      8.65 o 
  -6  -8  11        0.03       -8.58     12.58 o 
  -5  -8  11        0.60        0.57     10.30 o 
  -4  -8  11        0.10       -5.72      9.72 o 
  -3  -8  11        2.06        0.57     10.30 o 
  -2  -8  11       11.95       24.60     19.45 o 
  -1  -8  11       53.26       73.80     21.74 o 
   0  -8  11        1.16       14.44      7.72 o 
   1  -8  11       25.64       28.77     10.44 o 
   2  -8  11        1.59       11.44     12.01 o 
   3  -8  11        0.05        0.00      9.15 o 
   4  -8  11        0.09       -9.72      8.58 o 
  -8  -7  11       11.86        0.06      8.87 o 
  -7  -7  11        4.33        9.19      9.85 o 
  -6  -7  11        9.28        7.89      7.82 o 
  -5  -7  11       22.72       31.02     10.02 o 
  -4  -7  11        3.64       -2.86      9.15 o 
  -3  -7  11      175.37      133.89     21.17 o 
   0  -7  11       21.97       14.93      7.82 o 
   1  -7  11        5.34       -1.14      6.19 o 
   2  -7  11       17.72       12.01      9.15 o 
   3  -7  11        9.47       13.73     12.01 o 
   4  -7  11        0.32        0.57     12.01 o 
   5  -7  11        4.65        5.15     10.87 o 
  -8  -6  11        2.45        5.48      8.23 o 
  -7  -6  11        0.98        4.85      9.28 o 
  -6  -6  11        0.88       -6.71      6.32 o 
  -5  -6  11        2.69        1.99      5.85 o 
  -4  -6  11        2.13        3.48      7.82 o 
  -3  -6  11        1.57       -4.67      7.56 o 
  -2  -6  11        0.22        2.86     12.58 o 
  -1  -6  11       35.79       31.52      9.15 o 
   0  -6  11       10.15        3.31     10.30 o 
   1  -6  11        3.61      -12.46     19.16 o 
   2  -6  11        1.01        4.58     10.30 o 
   3  -6  11        0.05        6.86      8.58 o 
   4  -6  11        1.70       -2.29      8.01 o 
   5  -6  11        1.79       -9.72     11.44 o 
   6  -6  11        0.03       -0.57     13.73 o 
  -9  -5  11       22.94       28.03     16.59 o 
  -8  -5  11       13.78        8.06      8.23 o 
  -7  -5  11       16.79       15.08      6.59 o 
  -6  -5  11       19.04       12.47      7.25 o 
  -5  -5  11      196.23      149.07     13.51 o 
  -4  -5  11      312.13      300.56     17.68 o 
  -3  -5  11       33.96       24.12     10.30 o 
  -2  -5  11       59.51       52.74      6.57 o 
  -1  -5  11       20.51       23.86      6.86 o 
   0  -5  11        0.02       -1.14      4.60 o 
   1  -5  11        6.22       -4.92      5.71 o 
   2  -5  11       10.01       15.44     10.30 o 
   3  -5  11        1.41        4.00      8.01 o 
   4  -5  11        0.12       -0.57      7.44 o 
   5  -5  11        8.80        6.29     12.01 o 
   6  -5  11       14.05       21.74     14.87 o 
   7  -5  11       15.07       16.59     12.01 o 
  -9  -4  11        0.02        1.14      9.72 o 
  -8  -4  11        0.68        8.58      9.72 o 
  -7  -4  11       13.30       13.58      7.40 o 
  -6  -4  11        2.69       -3.72      6.47 o 
  -5  -4  11       10.66        9.72      5.66 o 
  -4  -4  11        4.94        1.94      4.95 o 
  -3  -4  11       36.16       35.93      5.42 o 
  -2  -4  11      138.71      137.88      8.29 o 
  -1  -4  11       20.10       21.96      4.45 o 
   0  -4  11       32.23       30.58      4.93 o 
   1  -4  11        0.25       -2.67      4.58 o 
   2  -4  11        2.58        0.57      7.44 o 
   3  -4  11        9.56       10.30     10.30 o 
   4  -4  11       77.51       80.09     16.59 o 
   5  -4  11       12.36        6.86     12.01 o 
   6  -4  11       79.70       78.38     17.16 o 
   7  -4  11      111.74      105.84     22.31 o 
   8  -4  11       19.35        8.58     14.87 o 
  -9  -3  11        6.85       13.16     10.87 o 
  -8  -3  11        7.93       12.01     12.58 o 
  -7  -3  11        7.21        8.58      8.58 o 
  -6  -3  11        1.04       -0.16      5.49 o 
  -5  -3  11        6.58       11.93      5.49 o 
  -4  -3  11        2.79        1.43      4.04 o 
  -3  -3  11        7.13        6.39      3.34 o 
  -2  -3  11       69.19       60.86      5.85 o 
  -1  -3  11       63.47       62.13      5.68 o 
   0  -3  11      249.74      251.27     11.60 o 
   1  -3  11        4.74        0.33      2.84 o 
   2  -3  11        8.42        4.58      6.29 o 
   3  -3  11       60.90       57.78     10.87 o 
   4  -3  11       54.69       45.77     13.73 o 
   5  -3  11      237.85      208.31     22.89 o 
   6  -3  11      403.34      445.34     35.49 o 
   7  -3  11       55.86       36.61     16.02 o 
   8  -3  11        2.26       10.30     13.73 o 
  -9  -2  11        5.91        0.57     11.44 o 
  -8  -2  11        2.96        8.58     12.01 o 
  -7  -2  11        7.50        0.57     10.30 o 
  -6  -2  11       17.35       17.73      8.58 o 
  -5  -2  11        3.76        6.29      5.66 o 
  -4  -2  11        8.68        1.48      4.80 o 
  -3  -2  11       30.28       29.46      4.37 o 
  -2  -2  11        4.63        2.52      2.77 o 
  -1  -2  11      313.25      326.25     12.12 o 
   0  -2  11       30.09       26.58      3.68 o 
   1  -2  11       49.33       55.81      5.05 o 
   2  -2  11       13.71        5.18      3.03 o 
   3  -2  11      233.77      174.85      9.35 o 
   4  -2  11      207.79      185.99     19.46 o 
   5  -2  11      264.94      292.45     25.75 o 
   6  -2  11       67.26       90.39     18.31 o 
   7  -2  11        4.92        6.29     11.44 o 
   8  -2  11        0.23        6.29      9.15 o 
   9  -2  11        1.29       -2.86      8.58 o 
  -9  -1  11        0.30        1.72      9.72 o 
  -8  -1  11        0.16       -4.00      8.01 o 
  -7  -1  11        2.26        4.00      7.44 o 
  -6  -1  11        2.63        4.58      6.86 o 
  -5  -1  11       25.03       16.59      7.44 o 
  -4  -1  11      124.66      110.43     14.30 o 
  -3  -1  11      355.35      346.85     14.57 o 
  -2  -1  11       44.25       37.37      4.35 o 
  -1  -1  11      451.07      480.07     12.69 o 
   0  -1  11       88.58      106.17      6.21 o 
   1  -1  11      120.81      136.28      6.05 o 
   2  -1  11      519.43      408.63     22.91 o 
   3  -1  11     1920.53     1919.21     41.96 o 
   4  -1  11       59.65       45.07      6.74 o 
   5  -1  11       20.67       23.34      6.32 o 
   6  -1  11        9.74       13.16      8.58 o 
   7  -1  11        8.80       17.73     10.87 o 
   8  -1  11        9.96        9.72     11.44 o 
   9  -1  11        1.06        1.72      8.58 o 
  -9   0  11        1.38       -7.44     13.16 o 
  -8   0  11        2.63       17.73     12.58 o 
  -7   0  11       14.54       22.31     12.58 o 
  -6   0  11        3.07        0.00      6.29 o 
  -5   0  11        0.48       -2.29      5.15 o 
  -4   0  11        0.02        0.00      5.15 o 
  -3   0  11       49.66       51.49      9.73 o 
  -2   0  11        1.31       -2.86      4.45 o 
  -1   0  11      551.21      592.49     13.53 o 
   0   0  11     2197.99     2542.46     27.41 o 
   1   0  11     1676.88     1863.48     44.42 o 
   2   0  11      188.99      160.13      6.98 o 
   3   0  11       39.36       47.97      6.67 o 
   4   0  11        0.97        1.14      4.04 o 
   5   0  11        7.71        8.74      5.49 o 
   6   0  11      119.14      120.16     17.74 o 
   7   0  11      120.22      120.54     12.37 o 
   8   0  11        3.49       -2.29      8.01 o 
   9   0  11        0.57      -13.16     11.44 o 
  -9   1  11        0.23        8.58     12.58 o 
  -8   1  11        2.27        0.57     13.16 o 
  -7   1  11        0.09        2.29      8.58 o 
  -6   1  11        3.25        1.72      7.44 o 
  -5   1  11        5.83        3.43      9.15 o 
  -4   1  11        1.04       -1.14      5.72 o 
  -3   1  11      231.69      240.39     19.46 o 
  -2   1  11      145.91      176.25     18.31 o 
  -1   1  11      100.89       96.77      8.47 o 
   0   1  11      102.37      105.58      7.03 o 
   1   1  11      288.75      266.10     12.94 o 
   2   1  11        1.79        0.70      3.57 o 
   3   1  11        0.04        2.29      4.45 o 
   4   1  11       38.11       30.91      6.43 o 
   5   1  11       42.64       30.91      6.26 o 
   6   1  11       30.25       22.69      6.14 o 
   7   1  11       14.70       17.22      7.41 o 
   8   1  11        0.79        4.08      7.25 o 
  -9   2  11        0.62        5.72     12.58 o 
  -8   2  11        4.91       -1.83     15.44 o 
  -7   2  11       27.37       37.75     15.45 o 
  -6   2  11       21.99       29.17     12.01 o 
  -5   2  11      132.10      155.63     20.60 o 
  -4   2  11        0.00        5.72      9.15 o 
  -3   2  11        5.93        4.00      7.44 o 
  -2   2  11      148.44      140.77     15.45 o 
  -1   2  11        5.65        5.72      5.72 o 
   0   2  11       68.86       59.75      5.50 o 
   1   2  11       97.10      108.34      9.28 o 
   2   2  11        4.74       -0.25      3.16 o 
   3   2  11       53.62       52.29      7.07 o 
   4   2  11       91.97      102.71      9.30 o 
   5   2  11      138.83      140.97     13.45 o 
   6   2  11       43.49       38.76      7.88 o 
   7   2  11      142.53      137.12     12.93 o 
   8   2  11        5.10        1.91      7.25 o 
   9   2  11       32.20       27.46     13.16 o 
  10   2  11        0.64        1.14      9.72 o 
  -8   3  11        4.24        5.99     18.02 o 
  -7   3  11       37.44       53.37     11.68 o 
  -6   3  11       16.31       11.44     14.30 o 
  -5   3  11      199.85      272.95     28.61 o 
  -4   3  11       12.93       23.45     11.44 o 
  -3   3  11       33.31       34.90      9.72 o 
  -2   3  11       63.46       72.66     11.44 o 
  -1   3  11       11.39        5.15      5.15 o 
   0   3  11        7.44       -3.31      8.87 o 
   1   3  11        3.88        2.02      3.83 o 
   2   3  11       15.44       14.16      5.62 o 
   3   3  11       15.19        9.30      4.64 o 
   4   3  11        2.73       -0.90      4.53 o 
   5   3  11        0.08        1.99      4.64 o 
   6   3  11        0.35       -4.19      5.36 o 
   7   3  11        1.57       -1.87      6.03 o 
   8   3  11        2.03        9.15     11.44 o 
   9   3  11        0.17       -0.57     11.44 o 
  10   3  11        3.94       25.17     14.87 o 
  -8   4  11        1.79       -1.47     12.17 o 
  -7   4  11        2.34       11.08     11.93 o 
  -6   4  11        0.40        5.72     15.44 o 
  -5   4  11        0.15       13.16     14.30 o 
  -4   4  11       56.79       80.66     16.02 o 
  -3   4  11       18.14       19.45      9.72 o 
  -2   4  11        1.45       -3.43      6.86 o 
  -1   4  11        1.02       -1.64      3.16 o 
   0   4  11       15.87       16.88      4.45 o 
   1   4  11       23.46       25.17      8.58 o 
   2   4  11      149.15      182.69     21.17 o 
   3   4  11        3.95        5.70      4.64 o 
   4   4  11        0.26       -5.06      3.98 o 
   5   4  11       10.00       14.28      6.03 o 
   6   4  11       14.24        4.86      4.80 o 
   7   4  11      176.89      164.22     21.17 o 
   8   4  11       18.54       16.59     10.30 o 
   9   4  11        9.03       11.44     13.73 o 
  -7   5  11        2.93       10.74     15.34 o 
  -6   5  11        2.92       13.16     13.73 o 
  -5   5  11        6.02       24.60     13.73 o 
  -4   5  11       79.40      144.74     23.46 o 
  -3   5  11       56.18       72.65     13.73 o 
  -2   5  11       19.79       18.88      8.01 o 
  -1   5  11       16.72       15.22      4.53 o 
   0   5  11        0.37       -1.45      2.43 o 
   1   5  11        0.72        0.57      8.01 o 
   2   5  11        5.54       -6.86      5.72 o 
   3   5  11        0.85       -0.06      3.98 o 
   4   5  11        0.03       -1.49      4.95 o 
   5   5  11        4.20        0.95      4.64 o 
   6   5  11        3.44        4.58      8.01 o 
   7   5  11       13.45       11.44      9.15 o 
   8   5  11        0.61      -10.30     11.44 o 
   9   5  11        2.53       10.87     14.30 o 
  -7   6  11        1.32       18.30     24.02 o 
  -6   6  11        1.62       -6.64     12.05 o 
  -5   6  11        9.24        1.72     11.44 o 
  -4   6  11       33.31       49.20     17.73 o 
  -3   6  11        2.19        2.29      9.15 o 
  -2   6  11        1.57        2.29      9.15 o 
  -1   6  11       13.52       16.59      5.26 o 
   0   6  11       14.96        8.68      3.42 o 
   1   6  11      212.79      260.38     23.46 o 
   2   6  11       33.77       61.78     14.87 o 
   3   6  11      109.93      132.74     18.31 o 
   4   6  11       44.31       35.47     12.59 o 
   5   6  11       64.01       54.92     14.87 o 
   6   6  11        9.23        8.01      9.15 o 
   7   6  11       22.96       24.60     10.87 o 
   8   6  11        3.83        6.29      9.72 o 
   9   6  11        0.41       13.73     15.44 o 
  -6   7  11        0.39       -1.72     19.45 o 
  -5   7  11        5.09        8.01     19.45 o 
  -4   7  11        0.58        4.00     14.87 o 
  -3   7  11        0.00       -5.15      9.72 o 
  -2   7  11        4.38       10.87      9.72 o 
  -1   7  11        4.36        3.03      3.42 o 
   0   7  11        1.40       -2.29      2.43 o 
   1   7  11        0.84       -1.72     10.30 o 
   2   7  11       26.41       41.76     13.73 o 
   3   7  11       35.68       48.05     12.59 o 
   4   7  11       34.18       34.90     11.44 o 
   5   7  11       25.82       27.46     10.30 o 
   6   7  11       12.91       10.87      9.72 o 
   7   7  11        2.65       -4.58     12.58 o 
   8   7  11        1.86        5.15     10.87 o 
  -5   8  11       32.05       47.48     24.60 o 
  -4   8  11       29.30       56.63     20.02 o 
  -3   8  11        1.37        7.44     11.44 o 
  -2   8  11        9.66       22.31     11.44 o 
  -1   8  11        0.25       -0.95      3.57 o 
   0   8  11        2.07        0.46      1.90 o 
   1   8  11        0.73        4.58     12.01 o 
   2   8  11        1.68       11.44     11.44 o 
   3   8  11       15.13       13.73     12.58 o 
   4   8  11        9.84       10.30     12.58 o 
   5   8  11        7.22        1.72     10.87 o 
   6   8  11        2.13        3.43     12.01 o 
   7   8  11        2.68        5.15     13.73 o 
   8   8  11        0.18       -2.29     10.30 o 
  -3   9  11        0.28        8.58     14.30 o 
  -1   9  11        0.02        1.72      5.72 o 
   0   9  11        0.70        0.19      1.79 o 
   1   9  11        3.97        4.00     13.73 o 
   2   9  11        4.40        0.57      8.58 o 
   3   9  11        0.40       -4.00     12.01 o 
   4   9  11        1.30        4.58     12.01 o 
   5   9  11        1.45       -2.86     12.01 o 
   6   9  11        3.60       -0.57     11.44 o 
   7   9  11        1.28       -1.14     10.30 o 
  -2  10  11        0.00       10.87     18.88 o 
   1  10  11        0.25        0.57      4.04 o 
   2  10  11        0.00       -7.44      9.15 o 
   3  10  11       24.82       20.02     13.16 o 
   4  10  11        9.34        8.01     13.73 o 
   5  10  11        0.15        1.72      9.72 o 
  -5  -9  12        0.39       -2.29     12.01 o 
  -4  -9  12        1.77      -10.87     15.44 o 
  -3  -9  12        4.82        9.15     17.16 o 
  -2  -9  12        1.72      -13.16     18.30 o 
  -1  -9  12        6.34        8.58     16.59 o 
   0  -9  12        1.90        0.00     12.58 o 
   1  -9  12       11.41       24.03     19.45 o 
   2  -9  12        7.36       17.36     10.02 o 
  -6  -8  12        0.00       -5.15      9.72 o 
  -5  -8  12        0.06       -1.72     14.30 o 
  -4  -8  12        1.82        4.58     11.44 o 
  -3  -8  12        1.22      -14.30     12.58 o 
  -2  -8  12        0.03       -9.15     11.44 o 
  -1  -8  12       21.50        6.29     15.44 o 
   0  -8  12       22.87       24.03     13.73 o 
   1  -8  12        0.12        3.43     13.44 o 
   2  -8  12        0.60        5.47      8.63 o 
   3  -8  12        0.09        6.86      9.72 o 
   4  -8  12        0.05        0.00     10.30 o 
  -7  -7  12        0.06       -4.00      9.61 o 
  -6  -7  12        5.09        4.80      7.62 o 
  -5  -7  12        7.87       -0.57     13.16 o 
  -4  -7  12        8.03       -8.01     12.01 o 
  -3  -7  12       50.85       41.76     17.16 o 
  -2  -7  12       78.87       48.06     16.02 o 
   0  -7  12      334.01      359.43     28.62 o 
   1  -7  12       69.06       63.80     11.32 o 
   2  -7  12        7.83       -0.57     10.87 o 
   3  -7  12        4.82        9.15     12.58 o 
   4  -7  12        2.46       -1.72      9.15 o 
   5  -7  12        4.84       24.60     16.02 o 
  -8  -6  12        2.68       -1.29      7.36 o 
  -7  -6  12        3.38        4.66      8.29 o 
  -6  -6  12        0.45       -3.27      6.86 o 
  -5  -6  12        2.05        1.43      8.09 o 
  -4  -6  12        1.24       -7.08      7.82 o 
  -3  -6  12       30.08       30.89     13.16 o 
  -2  -6  12      141.73      157.35     22.89 o 
  -1  -6  12        1.98       -1.29      7.00 o 
   0  -6  12        1.00       -6.94      7.15 o 
   1  -6  12        1.58       -8.44      6.01 o 
   2  -6  12       13.65       10.30     10.87 o 
   3  -6  12       17.09       12.01     11.44 o 
   4  -6  12        0.32       -4.58      8.01 o 
   5  -6  12        0.23        7.44      9.72 o 
   6  -6  12        0.10        2.29     10.87 o 
  -9  -5  12       16.53       38.33     14.87 o 
  -8  -5  12       12.16        3.43      8.79 o 
  -7  -5  12       24.54       12.28      7.40 o 
  -6  -5  12        0.20       -3.41      5.51 o 
  -5  -5  12      169.47      144.28     13.69 o 
  -4  -5  12       83.84       53.14      9.48 o 
  -3  -5  12      160.15      149.36     13.92 o 
  -2  -5  12       41.80       41.21      6.35 o 
  -1  -5  12       23.93       27.35     10.01 o 
   0  -5  12        1.81       -2.18      6.18 o 
   1  -5  12        2.37       -8.83      9.15 o 
   2  -5  12        0.72       -3.43      5.15 o 
   3  -5  12        3.00        1.14      7.44 o 
   4  -5  12        2.73       12.58     11.44 o 
   5  -5  12        7.20        4.58     12.58 o 
   6  -5  12        6.06        1.72     10.30 o 
   7  -5  12        5.15        5.72     14.87 o 
  -9  -4  12        0.06        4.00     10.30 o 
  -8  -4  12        0.20      -10.87      8.01 o 
  -7  -4  12        2.04       -3.65      6.58 o 
  -6  -4  12        1.05        2.12      5.43 o 
  -5  -4  12       54.80       47.20      9.90 o 
  -4  -4  12        5.20        0.65      5.49 o 
  -3  -4  12        5.68        6.01      4.03 o 
  -2  -4  12       97.56       96.40      7.70 o 
  -1  -4  12       22.69       17.41      4.51 o 
   0  -4  12        1.82       -0.57      5.36 o 
   1  -4  12        3.23        3.95      6.26 o 
   2  -4  12        3.58       -2.29      5.72 o 
   3  -4  12        9.52        0.57      8.58 o 
   4  -4  12       69.72      103.55     18.31 o 
   5  -4  12        8.38       -0.57     11.44 o 
   6  -4  12      127.39      106.42     18.88 o 
   7  -4  12        6.09       -2.86      9.15 o 
   8  -4  12        2.48        4.00     10.87 o 
  -9  -3  12        2.00       -3.43      9.72 o 
  -8  -3  12       25.86        9.72     12.01 o 
  -7  -3  12       28.32       16.59      9.72 o 
  -6  -3  12        1.80       -1.90      6.18 o 
  -5  -3  12        0.95       -6.06      4.04 o 
  -4  -3  12       37.50       23.45      6.88 o 
  -3  -3  12       70.30       55.30      5.97 o 
  -2  -3  12       50.19       44.92      5.20 o 
  -1  -3  12      126.99      117.12      7.36 o 
   0  -3  12        9.53        7.44      3.70 o 
   1  -3  12        2.80        5.18      3.31 o 
   2  -3  12        9.78        4.58      6.86 o 
   3  -3  12        4.39        1.14      8.58 o 
   5  -3  12      112.56       86.96     15.45 o 
   6  -3  12       86.52      120.14     20.02 o 
   7  -3  12       72.18       66.36     17.16 o 
   8  -3  12       14.81       14.87     14.30 o 
  -9  -2  12        3.37        2.29      8.58 o 
  -8  -2  12        0.85        1.72      8.58 o 
  -7  -2  12        6.16       16.02      9.15 o 
  -6  -2  12        3.52        8.58      8.01 o 
  -5  -2  12        0.01       -2.29      5.15 o 
  -4  -2  12       39.14       28.59      5.62 o 
  -3  -2  12      170.46      157.53     13.39 o 
  -2  -2  12       82.72       88.70      8.63 o 
  -1  -2  12       46.22       40.24      7.06 o 
   0  -2  12        5.58        7.70      2.90 o 
   1  -2  12      106.53      101.60     11.39 o 
   2  -2  12      154.08      164.54      6.87 o 
   3  -2  12        2.04        1.60      3.81 o 
   4  -2  12      406.82      369.26     27.48 o 
   5  -2  12      559.42      561.17     34.93 o 
   6  -2  12      710.93      731.37     41.24 o 
   7  -2  12        0.57       10.87      8.58 o 
   8  -2  12        0.68        0.57     10.87 o 
   9  -2  12        0.65        2.29     12.58 o 
  -9  -1  12        1.64        3.43      9.72 o 
  -8  -1  12        0.10        6.29     12.01 o 
  -7  -1  12        3.64        4.58      8.01 o 
  -6  -1  12        0.06        7.44      7.44 o 
  -5  -1  12        3.75        6.29      8.58 o 
  -4  -1  12       84.29       59.50     12.59 o 
  -3  -1  12      295.04      315.24     15.17 o 
  -2  -1  12      206.72      203.83      9.25 o 
  -1  -1  12      371.92      389.47     11.96 o 
   0  -1  12       24.69       16.71      3.40 o 
   1  -1  12      572.69      608.93     15.27 o 
   2  -1  12      235.28      252.58     12.24 o 
   3  -1  12       17.51        8.60      5.04 o 
   4  -1  12        1.25        4.84      4.80 o 
   5  -1  12       36.19       32.69      7.62 o 
   6  -1  12        0.82        0.57      8.01 o 
   7  -1  12       16.14       12.58      9.15 o 
   8  -1  12       11.88        5.72      8.58 o 
   9  -1  12        2.28        4.00     12.58 o 
  -9   0  12        0.10        6.86     12.01 o 
  -8   0  12        1.50       -8.58      6.86 o 
  -7   0  12       14.01        9.15      9.15 o 
  -6   0  12        8.51        0.57      9.15 o 
  -5   0  12        5.49       16.59     10.30 o 
  -4   0  12        0.61       -1.14      5.15 o 
  -3   0  12       37.11       33.18      9.15 o 
  -2   0  12       55.17       61.28     13.73 o 
  -1   0  12      579.96      599.47     38.25 o 
   0   0  12      122.05      149.50      7.01 o 
   1   0  12      300.90      331.29      8.86 o 
   2   0  12     4653.91     5020.86     82.97 o 
   3   0  12     1126.24     1191.10     29.40 o 
   4   0  12        8.58       12.46      6.29 o 
   5   0  12       24.99       28.80      6.86 o 
   6   0  12       25.29       17.72      6.66 o 
   7   0  12       68.61       61.21     14.30 o 
   8   0  12        0.00        6.29     12.01 o 
   9   0  12        0.42       -7.44     12.01 o 
  -9   1  12        1.45       -4.58     14.30 o 
  -8   1  12        0.00       -6.29     13.16 o 
  -7   1  12        0.14       -2.29      8.01 o 
  -6   1  12        0.18       -5.15      6.86 o 
  -5   1  12       10.50        1.14      6.86 o 
  -4   1  12       16.42       14.87      7.44 o 
  -3   1  12       62.94       58.93     12.59 o 
  -2   1  12      100.01      108.71     14.88 o 
  -1   1  12       97.44      100.26      9.04 o 
   0   1  12      743.07      783.19     27.80 o 
   1   1  12        0.31       -0.75      3.16 o 
   2   1  12      138.89      113.95      9.61 o 
   3   1  12        4.12        2.29      5.04 o 
   4   1  12        9.14        6.57      4.64 o 
   5   1  12       10.68       12.55      6.32 o 
   6   1  12       25.43       26.64      9.15 o 
   7   1  12       32.97       34.59      7.88 o 
   8   1  12        2.83       -3.08      5.85 o 
   9   1  12        0.04        7.44     12.58 o 
  -9   2  12        0.01       -5.72     17.16 o 
  -8   2  12        0.11       -6.73      9.35 o 
  -7   2  12       18.45        8.58     10.87 o 
  -6   2  12        0.11       -4.00     12.01 o 
  -5   2  12       82.57      112.70     18.88 o 
  -4   2  12       60.41       68.08     13.73 o 
  -3   2  12        3.29        6.29      6.29 o 
  -2   2  12      177.51      185.99     18.31 o 
  -1   2  12      474.76      570.45     29.78 o 
   0   2  12        8.26        0.66      3.01 o 
   1   2  12      156.03      154.15     11.08 o 
   2   2  12        0.00        0.57      3.81 o 
   3   2  12       20.15       13.23      6.58 o 
   4   2  12       11.60        6.26      3.98 o 
   5   2  12       63.45       50.71      7.82 o 
   6   2  12       76.58       72.94      9.68 o 
   7   2  12       76.16       86.85     10.83 o 
   8   2  12        7.55        1.27      7.15 o 
   9   2  12        0.96       -7.44     10.87 o 
  -8   3  12        1.64        1.56     10.03 o 
  -7   3  12       10.60       11.44     11.44 o 
  -6   3  12        8.07        2.86     10.30 o 
  -5   3  12       75.36       89.82     17.73 o 
  -4   3  12       49.88       53.77     12.59 o 
  -3   3  12       29.34       32.03     10.30 o 
  -2   3  12       12.51        9.72      6.29 o 
  -1   3  12       12.44        0.00      4.58 o 
   0   3  12       26.33       19.88      4.64 o 
   1   3  12       17.94       16.30      4.80 o 
   2   3  12       62.23       70.96      8.63 o 
   3   3  12       58.31       63.92      8.38 o 
   4   3  12       24.02       31.72      6.67 o 
   5   3  12        0.79        2.86      4.76 o 
   6   3  12        3.66        4.44      5.04 o 
   7   3  12        0.59       -1.91      6.43 o 
   8   3  12        1.20        1.14     10.30 o 
   9   3  12        0.20       -5.72     10.87 o 
  -8   4  12        5.94       21.04     14.97 o 
  -7   4  12       20.63       49.39     17.73 o 
  -6   4  12       59.08      106.40     24.03 o 
  -5   4  12       15.90       15.44     14.87 o 
  -4   4  12       18.17       48.05     16.59 o 
  -3   4  12        1.21        0.00      8.58 o 
  -2   4  12        0.02        2.29      5.72 o 
  -1   4  12        0.03        1.26      3.70 o 
   0   4  12       13.36        5.18      4.23 o 
   1   4  12        6.75        3.43      8.58 o 
   2   4  12       36.29       40.90      7.28 o 
   3   4  12        0.94        2.20      3.98 o 
   4   4  12        2.39        1.34      4.64 o 
   5   4  12        1.58        1.32      5.77 o 
   6   4  12       88.30       73.68      9.91 o 
   7   4  12       96.57       74.95     14.30 o 
   8   4  12       12.98        2.29      8.58 o 
   9   4  12       80.16       76.66     18.31 o 
  -7   5  12        0.69        8.99     15.71 o 
  -6   5  12        0.29        4.58     13.16 o 
  -5   5  12        7.82       16.02     12.58 o 
  -4   5  12        5.76        2.29     10.30 o 
  -3   5  12       12.63        5.15      8.01 o 
  -2   5  12        2.41       -2.86      8.01 o 
  -1   5  12        7.03        3.72      4.04 o 
   0   5  12        3.55        1.72      2.83 o 
   1   5  12        8.08        2.86      9.15 o 
   2   5  12        2.12        2.29      9.15 o 
   3   5  12        6.92        6.01      5.26 o 
   4   5  12        8.10       10.52      6.03 o 
   5   5  12        4.34        6.44      5.62 o 
   6   5  12        4.32        1.14      8.01 o 
   7   5  12        5.08       -2.29     10.30 o 
   8   5  12        1.39        6.29     12.58 o 
   9   5  12        2.27        2.29     10.30 o 
  -6   6  12        2.18       -3.32     11.80 o 
  -5   6  12        7.59       17.73     17.16 o 
  -4   6  12       13.99        0.57     10.87 o 
  -3   6  12        1.28        7.44     10.30 o 
  -2   6  12        2.34        2.86      6.86 o 
  -1   6  12        0.47       -0.25      4.23 o 
   0   6  12       35.96       26.33      4.29 o 
   1   6  12       50.94       64.64     13.73 o 
   2   6  12       17.39       29.75     10.30 o 
   3   6  12       30.83       28.03     12.59 o 
   4   6  12       77.27       57.21     13.73 o 
   5   6  12        0.02       -0.57      6.86 o 
   6   6  12        0.01        5.15      9.15 o 
   7   6  12       91.47      107.55     21.17 o 
   8   6  12       17.46       31.46     15.44 o 
   9   6  12        0.02       14.30     14.87 o 
  -6   7  12        0.34       -3.43     24.60 o 
  -5   7  12        9.54       12.01     18.30 o 
  -4   7  12        0.12       -1.72     13.16 o 
  -3   7  12        1.10        2.29      6.86 o 
  -2   7  12        5.96        8.58      7.44 o 
  -1   7  12       17.13       17.24      4.64 o 
   0   7  12       14.05        6.03      2.61 o 
   1   7  12        5.53       10.30      9.72 o 
   2   7  12        1.74       -5.72      9.15 o 
   3   7  12       16.95       14.87     12.58 o 
   4   7  12       42.92       53.77     15.45 o 
   5   7  12       25.19       49.77     14.87 o 
   6   7  12       15.20       10.87     10.30 o 
   7   7  12        1.55        2.29      9.72 o 
   8   7  12        0.00       11.44     16.02 o 
  -5   8  12       18.96       67.50     29.75 o 
  -3   8  12        0.19        3.43     11.44 o 
  -2   8  12        0.72       -9.15      9.15 o 
  -1   8  12        7.15        3.98      3.98 o 
   0   8  12       19.70       11.17      2.61 o 
   1   8  12        8.94       12.58     10.87 o 
   2   8  12       66.51       61.21     16.59 o 
   3   8  12       26.42       21.17     13.73 o 
   4   8  12        3.59       -3.43      8.01 o 
   5   8  12        5.26        3.43      9.15 o 
   6   8  12        0.62       -3.43      8.01 o 
   7   8  12        1.30        4.00     13.73 o 
  -1   9  12        0.04       -1.14      6.29 o 
   0   9  12        0.10       -0.57      1.37 o 
   1   9  12        1.34        0.57      9.15 o 
   2   9  12       10.37       19.45     13.16 o 
   3   9  12        3.53        6.29      9.15 o 
   4   9  12        7.14       20.02     14.30 o 
   5   9  12        2.84        4.00     13.73 o 
   6   9  12        0.04        2.86     13.16 o 
   0  10  12        0.21       -0.57      2.29 o 
   1  10  12        0.05       -0.57      4.04 o 
   2  10  12        0.83       -8.01     12.58 o 
   3  10  12       25.40       21.17     11.44 o 
   4  10  12        0.37        4.00     13.16 o 
   5  10  12        0.41        8.58     14.30 o 
  -4  -9  13        3.82       12.58     13.73 o 
  -3  -9  13        6.40        2.29     16.02 o 
  -2  -9  13        1.57      -11.44     12.01 o 
  -1  -9  13        3.45        0.57     12.58 o 
   0  -9  13        1.93       -2.86     17.73 o 
   1  -9  13        9.60       -0.57     18.30 o 
   2  -9  13        0.30        3.84     10.04 o 
  -6  -8  13        0.00       -6.29      9.72 o 
  -5  -8  13        0.08        9.72     14.87 o 
  -4  -8  13        0.97        1.72     14.87 o 
  -3  -8  13        2.46       -0.57     10.30 o 
  -2  -8  13        5.78        6.86     17.16 o 
  -1  -8  13        0.16       -0.57     10.87 o 
   0  -8  13        1.13        6.29     12.58 o 
   1  -8  13        0.56       -1.86      8.31 o 
   2  -8  13        5.05        6.51      8.47 o 
   3  -8  13        4.57       -0.57     12.58 o 
  -7  -7  13        0.07        0.40      6.84 o 
  -6  -7  13        1.83        3.32     10.30 o 
  -5  -7  13        3.35       -1.14     12.58 o 
  -4  -7  13        1.02      -16.59     11.44 o 
  -3  -7  13        0.00        5.72     14.30 o 
  -1  -7  13        0.26       -8.01      9.72 o 
   0  -7  13       76.58       81.42     12.93 o 
   1  -7  13        7.61       10.20      8.66 o 
   2  -7  13        8.76       13.80      8.63 o 
   3  -7  13        3.20       -4.58     10.87 o 
   4  -7  13        9.12        5.15      9.72 o 
   5  -7  13        5.43       13.73     14.30 o 
  -8  -6  13        0.77        4.31      9.61 o 
  -7  -6  13        1.08       -2.33      7.56 o 
  -6  -6  13        0.11        0.51      8.01 o 
  -5  -6  13        0.13       -1.23      7.88 o 
  -4  -6  13        0.18       -6.79      8.28 o 
  -3  -6  13        1.51        1.14     13.16 o 
  -2  -6  13       22.15       10.87     10.87 o 
  -1  -6  13       23.99       21.45      8.87 o 
   0  -6  13       95.50       81.81     12.51 o 
   1  -6  13        1.81       -3.89      7.62 o 
   2  -6  13       18.50       18.20      7.09 o 
   3  -6  13       26.49       30.89     13.16 o 
   4  -6  13        1.85       -2.29      8.58 o 
   5  -6  13        3.76        5.15      9.15 o 
   6  -6  13        0.05       -6.29      9.15 o 
  -8  -5  13       13.14       34.89     16.02 o 
  -7  -5  13        9.88        9.06      7.25 o 
  -6  -5  13       23.16       19.51      8.06 o 
  -5  -5  13        8.05        5.28      6.56 o 
  -4  -5  13      226.42      196.43     15.17 o 
  -3  -5  13     2015.22     2299.66     65.46 o 
  -2  -5  13     1485.74     1612.85     38.13 o 
  -1  -5  13       34.24       30.84     11.44 o 
   0  -5  13        7.72        0.78     14.59 o 
   1  -5  13        8.23        2.37      7.15 o 
   2  -5  13        1.47      -12.22      9.15 o 
   3  -5  13        6.52        2.29      6.86 o 
   4  -5  13        6.58        5.15     11.44 o 
   5  -5  13        2.73       -5.15     11.44 o 
   6  -5  13        2.74       -0.57      9.15 o 
   7  -5  13        2.33        3.43     10.30 o 
  -9  -4  13        0.01       -5.72     13.73 o 
  -8  -4  13        0.02       -0.57     13.73 o 
  -7  -4  13        0.71       -7.00      6.84 o 
  -6  -4  13        0.00       -6.81      6.59 o 
  -5  -4  13        6.15        0.50      8.01 o 
  -4  -4  13       13.21        3.03      7.72 o 
  -3  -4  13       27.58       23.14      5.60 o 
  -2  -4  13       68.59       55.34      6.64 o 
  -1  -4  13       47.04       42.57      5.78 o 
   0  -4  13        9.95        6.04      4.95 o 
   1  -4  13        1.38        1.23      5.49 o 
   2  -4  13        1.09      -11.42      9.44 o 
   3  -4  13        0.04       -0.57      6.29 o 
   4  -4  13        7.54       10.30      9.72 o 
   5  -4  13        0.12       -1.72     10.87 o 
   6  -4  13       63.41       40.62     16.02 o 
   7  -4  13        1.79        5.72     13.16 o 
  -9  -3  13        9.21       20.02     14.30 o 
  -8  -3  13       20.30       10.30      9.15 o 
  -7  -3  13        6.33        8.01     12.01 o 
  -6  -3  13      273.14      209.46     23.46 o 
  -5  -3  13      124.92       80.67     13.16 o 
  -4  -3  13        4.00        1.92      3.93 o 
  -3  -3  13       96.67      104.04      7.71 o 
  -2  -3  13       29.25       24.63      4.60 o 
  -1  -3  13       85.54       74.42      6.69 o 
   0  -3  13        9.50        9.89      4.12 o 
   1  -3  13        0.66       -1.27      3.40 o 
   2  -3  13        3.35        3.58      6.03 o 
   3  -3  13       13.12        6.29      9.72 o 
   4  -3  13       26.45        8.58      8.58 o 
   5  -3  13       65.11       81.81     15.45 o 
   6  -3  13       58.82       33.75     12.01 o 
   7  -3  13        5.23        0.57      8.58 o 
   8  -3  13        0.22       -1.72      8.58 o 
  -9  -2  13        1.42       -3.43      8.58 o 
  -8  -2  13        4.31       -0.57      9.15 o 
  -7  -2  13        0.04        3.43      8.01 o 
  -6  -2  13        0.74        6.86     10.30 o 
  -5  -2  13        0.02       -5.72      5.72 o 
  -4  -2  13       15.12       11.97      5.85 o 
  -3  -2  13      197.10      197.28     10.09 o 
  -2  -2  13      185.03      190.78      9.68 o 
  -1  -2  13       15.62       20.37      4.01 o 
   0  -2  13       48.26       52.13      6.62 o 
   1  -2  13        0.03        3.03      2.94 o 
   2  -2  13       32.74       31.67      4.95 o 
   3  -2  13        1.18        0.57      6.86 o 
   4  -2  13      305.86      293.62     26.90 o 
   5  -2  13       98.11      102.41     18.31 o 
   6  -2  13      339.52      376.03     32.05 o 
   7  -2  13      133.58      110.99     18.88 o 
   8  -2  13       20.80       15.44     10.87 o 
  -9  -1  13        6.83       13.16     11.44 o 
  -8  -1  13        0.98      -10.87     10.87 o 
  -7  -1  13        0.10       -3.43     10.87 o 
  -6  -1  13        2.00       -1.14      9.15 o 
  -5  -1  13        4.24        1.14      6.29 o 
  -4  -1  13        6.93       10.30      8.58 o 
  -3  -1  13      154.05      148.43      8.58 o 
  -2  -1  13      378.16      385.24     12.96 o 
  -1  -1  13       37.15       37.22      4.42 o 
   0  -1  13       17.80       17.28      3.89 o 
   1  -1  13       79.13       71.82      5.61 o 
   2  -1  13      298.56      298.57     10.99 o 
   3  -1  13       11.12        6.60      4.39 o 
   4  -1  13      537.39      522.65     31.50 o 
   5  -1  13      429.90      490.05     34.92 o 
   6  -1  13       45.46       49.20     16.59 o 
   7  -1  13        3.25       -5.72     11.44 o 
   8  -1  13        1.86       -2.86     12.01 o 
   9  -1  13        2.23        8.01     11.44 o 
  -9   0  13        0.35       -2.86     11.44 o 
  -8   0  13        0.08       -2.29      9.72 o 
  -7   0  13        1.81        7.44      9.15 o 
  -6   0  13        4.74        4.58      9.72 o 
  -5   0  13        5.43        5.15      9.72 o 
  -4   0  13        2.56        4.00      6.29 o 
  -3   0  13       31.21       28.60      9.72 o 
  -2   0  13      198.05      218.22     14.15 o 
  -1   0  13      138.74      148.70     13.24 o 
   0   0  13       22.74       22.22      3.74 o 
   1   0  13      138.03      133.90      6.03 o 
   2   0  13       23.56       19.00      3.81 o 
   3   0  13       57.32       64.19      5.83 o 
   4   0  13      892.66     1017.77     29.18 o 
   5   0  13        3.54        7.44      6.29 o 
   6   0  13        2.04        3.41      6.45 o 
   7   0  13        9.38       -0.57     11.44 o 
   8   0  13        0.02       -9.72     11.44 o 
   9   0  13        1.89        6.29      9.72 o 
  -9   1  13        1.58       -6.29     14.87 o 
  -8   1  13        0.53        9.15     14.87 o 
  -7   1  13        0.59        0.00      8.58 o 
  -6   1  13        0.56       -1.14      7.44 o 
  -5   1  13        9.41        2.86      7.44 o 
  -4   1  13       46.32       37.18     10.87 o 
  -3   1  13        2.10        1.14      5.72 o 
  -2   1  13       73.03       88.11     13.73 o 
  -1   1  13      263.70      267.84     14.36 o 
   0   1  13        2.04        7.35      4.01 o 
   1   1  13      676.27      613.60     16.71 o 
   2   1  13     1414.89     1467.83     63.72 o 
   3   1  13       20.98       25.44      6.84 o 
   4   1  13        0.62        1.86      3.98 o 
   5   1  13        7.56        8.03      5.45 o 
   6   1  13        0.31       -0.87      5.45 o 
   7   1  13       10.51       11.89      9.72 o 
   8   1  13        5.44       -4.58     10.87 o 
   9   1  13        2.76        1.14      9.15 o 
  -8   2  13        0.04        0.95      9.27 o 
  -7   2  13        4.44        1.72      9.72 o 
  -6   2  13        1.86       10.87     13.16 o 
  -5   2  13       37.86       34.90     12.01 o 
  -4   2  13       80.47       84.10     14.87 o 
  -3   2  13       22.21       14.30      8.01 o 
  -2   2  13      132.69      135.61     15.45 o 
  -1   2  13        4.50       12.01      6.86 o 
   0   2  13      564.82      651.88     21.21 o 
   1   2  13      632.99      699.21     75.63 o 
   2   2  13       37.13       31.80      7.28 o 
   3   2  13        2.26        5.78      7.72 o 
   4   2  13       14.72       13.83      7.72 o 
   5   2  13       14.87        8.11      5.19 o 
   6   2  13       71.64       76.55     10.87 o 
   7   2  13       22.07       22.67      7.82 o 
   8   2  13        5.59        9.93      8.01 o 
   9   2  13        1.44        9.15     11.44 o 
  -8   3  13        1.44        1.87     10.89 o 
  -7   3  13        0.42       -1.14      9.72 o 
  -6   3  13        7.74       21.74     15.44 o 
  -5   3  13        6.09        4.58      9.15 o 
  -4   3  13       64.87       60.64     13.73 o 
  -3   3  13       41.16       34.90     10.30 o 
  -2   3  13        3.56        0.00      8.01 o 
  -1   3  13       12.50       29.75      8.01 o 
   0   3  13       39.92       43.19      6.67 o 
   1   3  13       16.37       15.61      6.26 o 
   2   3  13       71.80       72.34      8.69 o 
   3   3  13       56.59       65.21      8.69 o 
   4   3  13       23.43       23.58      7.00 o 
   5   3  13        0.35        4.88      5.07 o 
   6   3  13       14.09       15.11      7.65 o 
   7   3  13        5.89       10.06      6.18 o 
   8   3  13       10.84        5.15     10.87 o 
   9   3  13        3.57       -2.29     11.44 o 
  -8   4  13        3.53        1.12     13.14 o 
  -7   4  13       19.86       28.03     20.02 o 
  -6   4  13       39.46       53.20     20.02 o 
  -5   4  13        0.31       -8.01      9.15 o 
  -4   4  13        9.04       16.02     11.44 o 
  -3   4  13        5.44        2.86      9.15 o 
  -2   4  13        4.40        6.86      9.15 o 
  -1   4  13        4.29       10.30      5.72 o 
   0   4  13       58.98       49.80      6.07 o 
   1   4  13        9.56        7.44     10.30 o 
   2   4  13        6.76        3.17      4.80 o 
   3   4  13       12.84        9.28      5.45 o 
   4   4  13       25.17       19.73      6.26 o 
   5   4  13        6.05        5.95      6.03 o 
   6   4  13      125.31      115.65     12.22 o 
   7   4  13       19.73       29.17     11.44 o 
   8   4  13       16.30       13.73     12.01 o 
   9   4  13       20.57       21.74     11.44 o 
  -7   5  13        5.23       10.27     13.06 o 
  -6   5  13       24.20       30.32     14.87 o 
  -5   5  13       15.15       30.89     16.59 o 
  -4   5  13        0.05       10.30     13.73 o 
  -3   5  13        0.28       -1.14      7.44 o 
  -2   5  13        5.81       21.16      8.58 o 
  -1   5  13        2.54       -1.20      4.23 o 
   0   5  13        0.24       -1.06      2.75 o 
   1   5  13        4.15        0.57     10.30 o 
   2   5  13        1.88        1.14      6.29 o 
   3   5  13        7.49        3.43      6.32 o 
   4   5  13       10.01       12.13      4.76 o 
   5   5  13        1.05        0.22      5.21 o 
   6   5  13        0.12        2.86      8.01 o 
   7   5  13        0.00        5.72     12.58 o 
   8   5  13        1.22       -5.72      8.01 o 
   9   5  13        0.08        6.29     13.16 o 
  -6   6  13        1.97       16.59     19.45 o 
  -5   6  13        6.70       11.44     15.44 o 
  -4   6  13        2.35       -0.57     12.58 o 
  -3   6  13        4.22        2.29     10.30 o 
  -2   6  13        0.23       -6.86      8.58 o 
  -1   6  13        0.21       -2.22      3.38 o 
   0   6  13       36.88       25.22      4.85 o 
   1   6  13        1.82       -0.57      7.44 o 
   2   6  13       38.43       74.37     14.87 o 
   3   6  13        2.31       -6.29      8.01 o 
   4   6  13       54.74       65.79     14.87 o 
   5   6  13       55.83       60.65     10.09 o 
   6   6  13       10.62       11.44     12.58 o 
   7   6  13        5.50       13.16     13.73 o 
   8   6  13        0.03        5.15     10.87 o 
  -5   7  13       11.30       16.02     18.30 o 
  -4   7  13        1.85        4.00     14.30 o 
  -3   7  13        0.50       -2.86      7.44 o 
  -2   7  13        2.03        4.58      9.15 o 
  -1   7  13        7.52        2.44      4.39 o 
   0   7  13       13.93        8.29      2.43 o 
   1   7  13       14.61       13.16     10.87 o 
   2   7  13        5.46       -9.15     10.30 o 
   3   7  13        0.10       -0.57     11.44 o 
   4   7  13        6.03        9.15     12.01 o 
   5   7  13       11.20       24.03     13.16 o 
   6   7  13        2.02       11.44     12.01 o 
   7   7  13        0.32       -5.72     13.16 o 
   8   7  13        1.83       -0.57     10.30 o 
  -4   8  13        2.68       13.16     15.44 o 
  -3   8  13        0.02        5.15     11.44 o 
  -2   8  13        0.27        1.72      6.86 o 
  -1   8  13        4.80        6.86      6.29 o 
   0   8  13       19.06        8.63      2.33 o 
   1   8  13       16.60       28.03     16.59 o 
   2   8  13       32.99       40.62     13.73 o 
   3   8  13       28.44       45.76     16.02 o 
   4   8  13        0.22        0.57      9.15 o 
   5   8  13        0.11       -0.57      9.15 o 
   6   8  13        0.51        4.00      9.72 o 
   7   8  13        0.14       -6.29     13.16 o 
  -2   9  13        0.16       -1.72      9.72 o 
  -1   9  13        0.10        1.14      4.58 o 
   0   9  13        0.46       -0.80      1.14 o 
   1   9  13        0.13        0.86      4.04 o 
   2   9  13        2.00        8.58     13.16 o 
   3   9  13        3.47       -2.29      8.01 o 
   4   9  13        9.63        9.72     14.30 o 
   5   9  13        6.74       -4.58     13.16 o 
   6   9  13        3.31       12.01     14.30 o 
   0  10  13        0.03        0.16      1.37 o 
   1  10  13        0.19       -1.72      4.04 o 
   2  10  13        0.25        0.57     14.87 o 
   3  10  13       12.95       16.59     14.87 o 
   4  10  13        0.87        2.86     10.30 o 
  -4  -9  14        5.03       -5.15     12.58 o 
  -3  -9  14        6.21        8.58     13.16 o 
  -2  -9  14        2.73        3.43     18.30 o 
  -1  -9  14        2.03        5.72     16.59 o 
   0  -9  14        4.45        5.15     18.30 o 
   1  -9  14        0.50       -5.15     18.88 o 
  -6  -8  14        0.39       -4.00     10.87 o 
  -5  -8  14        0.68       -5.72     10.30 o 
  -4  -8  14        0.25        3.43     14.87 o 
  -3  -8  14        1.45       -2.29     15.44 o 
  -2  -8  14        6.03       -1.72     12.01 o 
  -1  -8  14        1.13        0.57     12.58 o 
   0  -8  14        0.12        5.72     12.58 o 
   1  -8  14        0.02        5.26      9.52 o 
   2  -8  14        0.00        9.49      9.31 o 
   3  -8  14        0.13       -0.03      9.73 o 
  -7  -7  14        0.05        7.54     10.31 o 
  -6  -7  14        1.36        5.15     13.16 o 
  -5  -7  14        0.01        2.86     13.16 o 
  -4  -7  14        3.48       -2.86      9.15 o 
  -3  -7  14        0.32       -4.00      8.58 o 
  -2  -7  14       63.55       78.37     20.02 o 
  -1  -7  14       42.98       36.04     17.16 o 
   0  -7  14        5.48        8.57      8.28 o 
   1  -7  14       35.65       38.37     10.03 o 
   2  -7  14      110.57       88.70     19.17 o 
   3  -7  14       37.36       19.45     10.30 o 
   4  -7  14       16.18       24.60     14.87 o 
  -7  -6  14        0.00        0.82      7.11 o 
  -6  -6  14        0.03       -1.91      7.15 o 
  -5  -6  14        0.00       -2.81      7.47 o 
  -4  -6  14        0.01        4.58      8.58 o 
  -3  -6  14        0.30        0.57      9.15 o 
  -2  -6  14       24.98       14.87     13.16 o 
  -1  -6  14       14.92       10.67      8.06 o 
   0  -6  14        0.16       -4.41      6.84 o 
   1  -6  14        5.58       -0.37      7.47 o 
   2  -6  14       15.24       10.94      7.43 o 
   3  -6  14        8.03       -0.57      9.72 o 
   4  -6  14        0.39        8.58     12.01 o 
   5  -6  14        4.60       -5.15     12.01 o 
  -8  -5  14        9.49        2.86     14.30 o 
  -7  -5  14        0.46       -3.72      6.73 o 
  -6  -5  14       10.44       11.33      7.09 o 
  -5  -5  14        5.59        4.86      6.32 o 
  -4  -5  14      216.10      235.35     16.76 o 
  -3  -5  14      134.19      101.28     12.46 o 
  -2  -5  14      624.59      697.06     26.34 o 
  -1  -5  14     1413.92     1737.52     94.06 o 
   0  -5  14      337.26      342.02     20.53 o 
   1  -5  14        5.28        6.26     11.44 o 
   2  -5  14        5.75        8.19      8.28 o 
   3  -5  14        7.06       -2.29      9.72 o 
   4  -5  14        6.25       10.87      8.58 o 
   5  -5  14        0.09       -3.43      8.01 o 
   6  -5  14        2.76        0.57     12.01 o 
  -8  -4  14        0.06       -3.43     12.58 o 
  -7  -4  14        0.23        0.74      8.87 o 
  -6  -4  14        0.03        0.67      7.25 o 
  -5  -4  14        6.07       -4.32      5.37 o 
  -4  -4  14        5.72        6.28      6.73 o 
  -3  -4  14      233.08      252.62     13.69 o 
  -2  -4  14        0.70        8.20      5.30 o 
  -1  -4  14       51.84       44.68      5.89 o 
   0  -4  14       27.31       20.43      8.58 o 
   1  -4  14        2.91       -1.78      4.93 o 
   2  -4  14        2.34       -2.86      7.44 o 
   3  -4  14        1.83       -2.86      6.86 o 
   4  -4  14        6.75        7.44     11.44 o 
   5  -4  14        6.98        0.00      8.01 o 
   6  -4  14       15.19       -5.15     10.87 o 
   7  -4  14        1.63        3.43      9.15 o 
  -9  -3  14       13.98        2.29     13.73 o 
  -8  -3  14        9.88       13.73     11.44 o 
  -7  -3  14        1.20        3.43     12.58 o 
  -6  -3  14       14.78        4.17      6.73 o 
  -5  -3  14       37.64       34.82      7.82 o 
  -4  -3  14      739.86      724.35     41.52 o 
  -3  -3  14        0.07        2.78      4.23 o 
  -2  -3  14       35.92       41.71      5.68 o 
  -1  -3  14      109.27      102.33      7.76 o 
   0  -3  14       61.89       57.17      5.94 o 
   1  -3  14       12.88        9.15      5.45 o 
   2  -3  14        1.51        0.59      5.85 o 
   3  -3  14        5.76       -1.72      9.15 o 
   4  -3  14        1.05       -3.43     10.30 o 
   5  -3  14       73.69       66.36     14.87 o 
   6  -3  14        4.90        2.29      9.15 o 
   7  -3  14        0.18       -6.86     12.01 o 
   8  -3  14        0.46       -6.86     12.58 o 
  -9  -2  14        0.57       -4.58     10.30 o 
  -8  -2  14        2.32       12.01     10.87 o 
  -7  -2  14        0.50       -8.01      7.44 o 
  -6  -2  14       42.49       32.04     13.73 o 
  -5  -2  14        6.71       -3.43      9.15 o 
  -4  -2  14        0.00       -1.72      5.66 o 
  -3  -2  14       63.61       61.29      6.36 o 
  -2  -2  14       54.40       53.37      6.38 o 
  -1  -2  14        8.14        8.18      2.94 o 
   0  -2  14       18.72       14.10      4.00 o 
   1  -2  14       16.66       14.89      4.12 o 
   2  -2  14        0.18        0.54      3.45 o 
   3  -2  14       43.60       42.33     11.44 o 
   4  -2  14       32.65       38.90     12.59 o 
   5  -2  14      148.38      177.37     24.03 o 
   6  -2  14       57.08       55.49     15.45 o 
   7  -2  14        0.11        1.14     12.58 o 
   8  -2  14        0.08        1.72     12.58 o 
  -9  -1  14        4.30       -8.01      9.72 o 
  -8  -1  14        9.82        2.86     12.01 o 
  -7  -1  14        8.13       -3.43     10.87 o 
  -6  -1  14       12.33        6.29     10.87 o 
  -5  -1  14       52.42       39.47     10.87 o 
  -4  -1  14      122.77      131.02     17.74 o 
  -3  -1  14        1.40        2.23      3.74 o 
  -2  -1  14      123.21      117.29      7.82 o 
  -1  -1  14        1.07        2.36      2.93 o 
   0  -1  14       82.58       83.58      6.22 o 
   1  -1  14       66.43       62.81      5.37 o 
   2  -1  14        0.19       -3.74      2.49 o 
   3  -1  14      160.61      154.65      8.69 o 
   4  -1  14      227.67      250.45     14.57 o 
   5  -1  14      143.40      145.33     20.60 o 
   6  -1  14      164.81      177.38     22.89 o 
   7  -1  14       57.71       40.62     13.16 o 
   8  -1  14        4.06        2.86      9.15 o 
  -9   0  14        0.07        1.14     10.87 o 
  -8   0  14        0.03        1.14     10.87 o 
  -7   0  14        0.55        2.86      9.15 o 
  -6   0  14        1.66        6.86     10.30 o 
  -5   0  14        0.84       -5.72      9.72 o 
  -4   0  14        6.97        4.58      6.86 o 
  -3   0  14        1.20        0.57      5.72 o 
  -2   0  14      134.47      150.18     11.93 o 
  -1   0  14       16.82       17.27      3.68 o 
   0   0  14       26.40       23.76      4.66 o 
   1   0  14        0.34        0.05      2.66 o 
   2   0  14       40.14       49.96      4.84 o 
   3   0  14      183.69      178.35     12.51 o 
   4   0  14      467.12      561.43     22.74 o 
   5   0  14      883.30     1147.95     33.16 o 
   6   0  14       85.31      123.00     18.88 o 
   7   0  14        0.01       12.58     12.58 o 
   8   0  14        0.00      -10.30      8.01 o 
   9   0  14        1.24        1.72      9.72 o 
  -8   1  14        0.62       14.87     16.02 o 
  -7   1  14        0.20       -5.15      8.01 o 
  -6   1  14        2.12       -1.72      7.44 o 
  -5   1  14        2.59        1.14     10.87 o 
  -4   1  14       39.79       37.76     12.59 o 
  -3   1  14       34.65       25.74      9.72 o 
  -2   1  14       98.59      114.43     17.16 o 
  -1   1  14      148.32      154.02     11.31 o 
   0   1  14        0.04       -0.70      5.72 o 
   1   1  14      161.83      169.08      9.25 o 
   2   1  14       52.86       58.30      8.87 o 
   3   1  14       73.19       53.27      7.65 o 
   4   1  14      351.10      392.12     19.22 o 
   5   1  14       49.36       61.64      9.61 o 
   6   1  14       23.76       22.65      9.15 o 
   7   1  14        1.11       -4.71      7.56 o 
   8   1  14        0.08      -12.58     12.01 o 
   9   1  14        1.59       -2.86     13.73 o 
  -8   2  14        0.04        3.43     13.16 o 
  -7   2  14        0.50        4.58     10.87 o 
  -6   2  14        0.06        2.86     10.30 o 
  -5   2  14        1.95        6.29      8.58 o 
  -4   2  14       30.43       22.31      9.72 o 
  -3   2  14       65.62       49.77     12.01 o 
  -2   2  14       78.16       92.11     13.16 o 
  -1   2  14       48.82       40.85      6.84 o 
   0   2  14      286.27      276.23     16.54 o 
   1   2  14      832.87      683.97     69.75 o 
   2   2  14      807.48      860.00    117.49 o 
   3   2  14        7.35        2.29      4.64 o 
   4   2  14      117.25      145.55     13.35 o 
   5   2  14        1.81        6.04      5.36 o 
   6   2  14       28.07       19.55      7.88 o 
   7   2  14        5.34        6.53      6.03 o 
   8   2  14        0.27        2.38      7.82 o 
   9   2  14        2.47       10.87      8.58 o 
  -8   3  14        1.17        7.44     10.99 o 
  -7   3  14        0.15       -5.15     10.87 o 
  -6   3  14       17.64       25.74     16.59 o 
  -5   3  14        4.87        8.01     12.01 o 
  -4   3  14       26.41       18.88      9.72 o 
  -3   3  14       55.72       54.35     12.59 o 
  -2   3  14        0.00       -0.57      5.72 o 
  -1   3  14       31.43       45.19     10.30 o 
   0   3  14        3.01        2.97      2.85 o 
   1   3  14       45.16       40.24      6.84 o 
   2   3  14       11.63        7.72      5.66 o 
   3   3  14       15.10       16.39      5.85 o 
   4   3  14       20.26       26.01      7.25 o 
   5   3  14        0.72        1.68      6.26 o 
   6   3  14       13.92       14.03      7.65 o 
   7   3  14        3.98        6.03      7.47 o 
   8   3  14        6.67        8.01      9.72 o 
   9   3  14        4.58       14.87     12.01 o 
  -7   4  14       10.40       11.44     20.02 o 
  -6   4  14       12.47        9.72     16.02 o 
  -5   4  14        4.09        1.72     13.16 o 
  -4   4  14       12.71       21.17     12.01 o 
  -3   4  14        0.47        2.86      9.15 o 
  -2   4  14        2.33        1.14      6.29 o 
  -1   4  14       15.11       18.31      7.44 o 
   0   4  14       30.10       16.02      5.26 o 
   1   4  14       28.98       58.35     14.87 o 
   2   4  14       86.65       93.54     10.67 o 
   3   4  14       62.40       69.10     10.17 o 
   4   4  14       95.70       96.47     10.43 o 
   5   4  14       54.33       70.36     11.44 o 
   6   4  14       88.32      123.44     13.33 o 
   7   4  14        2.88        0.00      8.01 o 
   8   4  14        9.32        3.43     12.58 o 
   9   4  14        3.62        6.86      9.15 o 
  -7   5  14        7.81       27.46     22.88 o 
  -6   5  14       11.89       38.90     20.02 o 
  -5   5  14        9.79       34.32     14.30 o 
  -4   5  14       18.75       25.17     14.87 o 
  -3   5  14        2.30        8.58      8.58 o 
  -2   5  14        7.11       13.16     10.30 o 
  -1   5  14       16.83       16.02      8.01 o 
   0   5  14        3.12        0.69      2.86 o 
   1   5  14        0.01        4.00      8.58 o 
   2   5  14        0.00        1.14     10.87 o 
   3   5  14        0.70       -3.34      5.04 o 
   4   5  14        3.30        0.00      8.01 o 
   5   5  14        0.50        0.06      5.36 o 
   6   5  14        1.43        6.54      7.47 o 
   7   5  14        1.93        2.86     12.58 o 
   8   5  14        0.01        0.00      9.15 o 
   9   5  14        0.31        9.15     11.44 o 
  -6   6  14        0.25      -11.44     18.30 o 
  -5   6  14        6.00       20.02     16.59 o 
  -4   6  14        4.42        0.57     13.73 o 
  -3   6  14        4.34        3.43     10.30 o 
  -2   6  14        0.38        0.00      6.29 o 
  -1   6  14        0.00        0.37      3.98 o 
   0   6  14       14.21        7.58      4.00 o 
   1   6  14        0.46      -10.30     10.87 o 
   2   6  14       50.87       56.06     14.30 o 
   3   6  14        9.03        0.57      8.58 o 
   4   6  14        4.53       -4.58      8.01 o 
   5   6  14      109.04      144.42     14.55 o 
   6   6  14        5.13        8.01      9.15 o 
   7   6  14       34.42       36.04     13.73 o 
   8   6  14       23.27       47.48     17.73 o 
  -5   7  14        5.24       14.30     13.73 o 
  -4   7  14        3.00        6.86     14.87 o 
  -3   7  14        0.05       -6.29      9.72 o 
  -2   7  14        0.02       -4.00      6.29 o 
  -1   7  14        0.11       -1.14      5.72 o 
   0   7  14        1.61       -0.23      1.90 o 
   1   7  14        4.26       -6.86     13.16 o 
   2   7  14       11.88       -0.57      8.58 o 
   3   7  14        9.79       -1.72     11.44 o 
   4   7  14        1.13        4.58      9.15 o 
   5   7  14        0.06       -1.14      9.15 o 
   6   7  14        0.30        6.86     10.30 o 
   7   7  14        0.20       -3.43     12.01 o 
   8   7  14        4.01        1.72     10.87 o 
  -4   8  14        0.26       -1.72     15.44 o 
  -3   8  14        0.00      -12.01     10.30 o 
  -2   8  14        0.93        8.01      9.72 o 
  -1   8  14        3.05       -6.29      5.72 o 
   0   8  14       14.11        5.62      2.20 o 
   2   8  14        3.45        9.15     13.16 o 
   3   8  14       14.11       19.45     13.16 o 
   4   8  14        0.03        0.00      9.72 o 
   5   8  14        0.49       -2.29      9.72 o 
   6   8  14       15.93       22.31     12.01 o 
   7   8  14       11.65        5.72     10.30 o 
  -2   9  14        0.01       -5.15      9.15 o 
  -1   9  14        0.07        0.00      5.72 o 
   0   9  14        1.12       -0.46      0.95 o 
   1   9  14        0.83       -0.57      4.04 o 
   2   9  14        0.29       -2.29     13.73 o 
   3   9  14        1.10       -7.44     12.01 o 
   4   9  14        1.65       -4.58     13.16 o 
   5   9  14        3.81       -1.72     13.16 o 
   6   9  14        2.91       -1.72     14.30 o 
   0  10  14        1.00        0.29      0.86 o 
   1  10  14        1.97       -1.43      4.04 o 
   2  10  14        1.91       -0.57     12.01 o 
   3  10  14        5.78        9.72     11.44 o 
   4  10  14        1.51        3.43     10.30 o 
  -3  -9  15        2.40        6.86     19.45 o 
  -2  -9  15        4.13       -3.43     12.58 o 
  -1  -9  15        0.15      -19.45     19.45 o 
   0  -9  15        4.12        8.58     13.73 o 
  -5  -8  15        0.34       -0.57     12.01 o 
  -4  -8  15        0.06       -6.86     10.30 o 
  -3  -8  15        0.22        4.58     15.44 o 
  -2  -8  15        2.73        8.01     16.02 o 
  -1  -8  15        2.36        5.15     17.73 o 
   0  -8  15        0.35        4.00     10.87 o 
   1  -8  15        0.00       -2.29     10.15 o 
   2  -8  15        0.03        2.09      9.84 o 
  -6  -7  15        1.62        3.43     13.73 o 
  -5  -7  15        4.05       -1.72     12.58 o 
  -4  -7  15        9.60       -1.72      9.72 o 
  -3  -7  15        2.72       -4.00     13.16 o 
  -2  -7  15       10.74        2.86     10.30 o 
  -1  -7  15       20.22       24.60     18.88 o 
   0  -7  15       13.89       16.86      8.47 o 
   1  -7  15       14.71       10.60      7.65 o 
   2  -7  15       19.62       25.74     14.87 o 
   3  -7  15       17.06       11.07      8.08 o 
   4  -7  15       22.89       14.30     12.58 o 
  -7  -6  15        0.64       -1.45      9.44 o 
  -6  -6  15        0.87       -2.57      7.09 o 
  -5  -6  15        0.00       -0.78      8.28 o 
  -4  -6  15        0.04       -6.86      8.58 o 
  -3  -6  15        0.03       -2.86     12.01 o 
  -2  -6  15        7.63       -1.14     12.01 o 
  -1  -6  15        8.66       -2.86      7.82 o 
   0  -6  15        1.10       -3.15      5.66 o 
   1  -6  15        7.73        8.87      9.45 o 
   2  -6  15       25.38       26.20      8.47 o 
   3  -6  15        0.05       -0.17      8.11 o 
   4  -6  15        0.62       -1.72     11.44 o 
   5  -6  15        1.84        1.14     12.01 o 
  -8  -5  15        3.78       12.01     16.02 o 
  -7  -5  15        0.60        1.19      7.28 o 
  -6  -5  15        1.45       -6.90      5.91 o 
  -5  -5  15        7.36       10.30      6.07 o 
  -4  -5  15       25.54       18.58      6.66 o 
  -3  -5  15      161.59      140.88     13.14 o 
  -2  -5  15       89.66      104.66     12.52 o 
  -1  -5  15      119.26      124.61     12.93 o 
   0  -5  15        0.46        4.76      6.73 o 
   1  -5  15      283.83      304.73     23.46 o 
   2  -5  15        4.59       10.08      8.69 o 
   3  -5  15        6.24       -1.14      7.44 o 
   4  -5  15       12.46        0.00      8.58 o 
   5  -5  15        0.04       -8.58     10.87 o 
   6  -5  15        1.95       -4.00      8.58 o 
  -8  -4  15        0.00        4.58     14.30 o 
  -7  -4  15        0.00       -6.86     11.44 o 
  -6  -4  15        0.61       -1.64      6.14 o 
  -5  -4  15        9.61        7.65      5.85 o 
  -4  -4  15        0.01       -6.01      6.88 o 
  -3  -4  15       79.95       77.68     11.70 o 
  -2  -4  15       44.13       44.78      7.91 o 
  -1  -4  15      164.72      172.61     16.88 o 
   0  -4  15        6.32        2.95      7.41 o 
   1  -4  15        2.51       -2.94      5.61 o 
   2  -4  15        2.48       -7.99      7.07 o 
   3  -4  15        0.04       -0.57      8.01 o 
   4  -4  15       15.93       20.02     12.58 o 
   5  -4  15       13.86       16.59     10.87 o 
   6  -4  15        0.61       -2.86      8.58 o 
   7  -4  15        2.14       -5.15     13.16 o 
  -8  -3  15        1.98        2.86      9.72 o 
  -7  -3  15        0.57       -4.00     12.01 o 
  -6  -3  15       28.29       24.60     13.16 o 
  -5  -3  15       87.76       77.38     10.15 o 
  -4  -3  15     1133.43     1158.49     49.87 o 
  -3  -3  15     1392.38     1519.53     29.25 o 
  -2  -3  15      688.85      852.71     22.04 o 
  -1  -3  15       18.02       16.57      4.51 o 
   0  -3  15       27.47       23.01      5.12 o 
   1  -3  15       18.54       13.43      5.85 o 
   2  -3  15        0.00       -4.60      5.77 o 
   3  -3  15        2.31       -9.65      6.43 o 
   4  -3  15        0.05        2.29     10.87 o 
   5  -3  15       37.93       50.91     16.59 o 
   6  -3  15        0.00      -10.30     11.44 o 
   7  -3  15        0.00        0.57     10.30 o 
  -8  -2  15        1.34        4.58     10.87 o 
  -7  -2  15        0.48        3.43      8.58 o 
  -6  -2  15        2.42        7.44     12.01 o 
  -5  -2  15        1.65       -9.15     10.30 o 
  -4  -2  15       40.47       25.44     13.16 o 
  -3  -2  15       24.41       20.05      5.35 o 
  -2  -2  15        5.27        2.13      3.40 o 
  -1  -2  15        0.85        3.09      3.73 o 
   0  -2  15        1.02        0.27      3.60 o 
   1  -2  15        0.03        2.91      3.85 o 
   2  -2  15        0.50       -0.03      4.15 o 
   3  -2  15       36.52       31.95      7.25 o 
   4  -2  15        1.70       -0.57     10.30 o 
   5  -2  15      124.92      135.02     20.60 o 
   6  -2  15        0.13       -1.72     12.58 o 
   7  -2  15        0.29        4.00      9.72 o 
   8  -2  15        3.70       -4.00     13.73 o 
  -8  -1  15       11.94        9.72     14.30 o 
  -7  -1  15       42.80       33.18     16.02 o 
  -6  -1  15       75.01       53.78     16.02 o 
  -5  -1  15        4.87        1.72     10.30 o 
  -4  -1  15      237.71      263.25     25.75 o 
  -3  -1  15       51.45       45.90      6.14 o 
  -2  -1  15        7.56        7.47      3.51 o 
  -1  -1  15       32.76       34.09      4.79 o 
   0  -1  15        0.15        1.76      3.55 o 
   1  -1  15       59.87       61.62      5.76 o 
   2  -1  15       13.32        9.29      3.21 o 
   3  -1  15      305.41      368.76     35.77 o 
   4  -1  15       20.59       21.17     12.58 o 
   5  -1  15      232.58      317.03     30.33 o 
   6  -1  15       16.33       28.03     14.30 o 
   7  -1  15        0.54       -4.58     12.01 o 
   8  -1  15        8.26        2.86     10.30 o 
  -8   0  15        0.08        1.14     10.30 o 
  -7   0  15        0.07       -9.15      8.01 o 
  -6   0  15        3.24      -14.59      9.72 o 
  -5   0  15        4.45       -1.14      7.44 o 
  -4   0  15       58.74       46.91     13.73 o 
  -3   0  15       25.64       21.17      9.72 o 
  -2   0  15        8.82       10.64      5.45 o 
  -1   0  15       18.40       16.01      5.26 o 
   0   0  15        1.31        2.15      3.00 o 
   1   0  15        0.01       -2.54      2.44 o 
   2   0  15       63.55       67.92      6.16 o 
   3   0  15      209.89      213.09     14.33 o 
   4   0  15      208.03      261.48     16.61 o 
   5   0  15      603.11      718.24     27.10 o 
   6   0  15      103.33      127.58     21.17 o 
   7   0  15      118.93      134.45     21.17 o 
   8   0  15        0.21        4.00     13.73 o 
  -8   1  15        0.00        2.86     15.44 o 
  -7   1  15        0.49      -10.30      9.15 o 
  -6   1  15        0.98        3.43      9.15 o 
  -5   1  15        0.53       -2.86      7.44 o 
  -4   1  15       32.48       35.47     11.44 o 
  -3   1  15       81.29       75.52     16.02 o 
  -2   1  15       77.83      100.69     16.02 o 
  -1   1  15       41.22       38.56      7.00 o 
   0   1  15        1.93        2.50      4.39 o 
   1   1  15        2.44        4.59      3.73 o 
   2   1  15       48.19       58.19     13.16 o 
   3   1  15       96.58       98.10     10.72 o 
   4   1  15      287.90      319.77     18.01 o 
   5   1  15       64.05       73.98     11.44 o 
   6   1  15       76.61      136.89     29.18 o 
   7   1  15       12.29        3.94      7.15 o 
   8   1  15        0.74       -6.29     12.58 o 
   9   1  15        0.03        6.86     14.30 o 
  -8   2  15        0.03       -8.01     11.44 o 
  -7   2  15        0.11        0.57     13.73 o 
  -6   2  15        1.72       -6.29      9.15 o 
  -5   2  15        4.76        1.14     11.44 o 
  -4   2  15        0.05        1.14      9.15 o 
  -3   2  15       53.91       48.63     12.59 o 
  -2   2  15       28.48       18.88      9.15 o 
  -1   2  15       86.69       87.66     10.11 o 
   0   2  15       45.57       36.36      5.22 o 
   1   2  15       51.66       48.92      5.51 o 
   2   2  15       13.26       11.19      6.86 o 
   3   2  15      852.74      902.04     30.94 o 
   4   2  15       20.92       23.76      6.84 o 
   5   2  15        7.44        6.70      6.14 o 
   6   2  15        3.30        6.03      5.80 o 
   7   2  15        3.62        6.21      7.00 o 
   8   2  15        2.25       -0.05      5.96 o 
  -8   3  15        0.15        7.44     18.30 o 
  -7   3  15        0.05       -2.86     16.02 o 
  -6   3  15       16.55       25.74     14.30 o 
  -5   3  15       22.62       40.61     14.30 o 
  -4   3  15        0.20        3.43     12.01 o 
  -3   3  15       50.25       62.36     13.73 o 
  -2   3  15        1.81       -1.14      8.01 o 
  -1   3  15       32.09       36.04      9.72 o 
   0   3  15       76.12       58.86      6.12 o 
   1   3  15      182.45      122.66     11.38 o 
   2   3  15       43.12       45.00     12.59 o 
   3   3  15       41.46       32.93      7.82 o 
   4   3  15        2.24        3.43      5.62 o 
   5   3  15        2.39       -2.21      6.26 o 
   6   3  15        2.31        5.68      6.03 o 
   7   3  15        0.07       -1.57      7.65 o 
   8   3  15        0.05       -5.72      7.44 o 
   9   3  15        0.35        3.43     13.16 o 
  -7   4  15        3.58       19.45     20.02 o 
  -6   4  15        2.24        1.14     11.44 o 
  -5   4  15        3.16       -1.14     10.87 o 
  -4   4  15       11.15        9.72     13.73 o 
  -3   4  15        0.66        0.57      8.58 o 
  -2   4  15       37.76       50.34     13.16 o 
  -1   4  15        0.80        2.29      5.72 o 
   0   4  15       36.56       34.61      5.45 o 
   1   4  15        2.69        5.15      6.86 o 
   2   4  15       38.60       34.58      8.38 o 
   3   4  15       27.92       26.01      7.94 o 
   4   4  15      128.79      139.39     13.28 o 
   5   4  15      117.98      153.56     14.50 o 
   6   4  15       23.93       19.76      8.06 o 
   7   4  15        0.15       -0.57      8.58 o 
   8   4  15        5.00        4.00     12.58 o 
   9   4  15        0.59      -12.01     12.58 o 
  -6   5  15        0.58       12.58     14.87 o 
  -5   5  15        7.19       17.16     15.44 o 
  -4   5  15       10.36        6.86     10.87 o 
  -3   5  15        2.18       20.02     11.44 o 
  -2   5  15        1.23        2.29      6.86 o 
  -1   5  15       19.89       14.30      8.58 o 
   0   5  15        6.31        4.08      3.16 o 
   1   5  15        4.56        5.15      8.01 o 
   2   5  15        3.02        2.86     10.87 o 
   3   5  15        0.41       -3.47      6.84 o 
   4   5  15        0.95       -2.65      6.45 o 
   5   5  15        2.44        2.09      8.87 o 
   6   5  15        1.28        3.35      7.25 o 
   7   5  15        0.99        7.44      9.15 o 
   8   5  15        0.40       -4.00     12.58 o 
  -6   6  15        1.49        5.72     19.45 o 
  -5   6  15        0.16       16.59     13.16 o 
  -4   6  15        1.55       -0.57     13.73 o 
  -3   6  15        4.11        1.72     10.30 o 
  -2   6  15        6.06       12.58     10.30 o 
  -1   6  15        0.47        2.86      6.86 o 
   0   6  15        1.19       -1.30      2.20 o 
   1   6  15        0.00       -5.72      8.01 o 
   2   6  15       27.15       29.75     12.01 o 
   3   6  15       34.69       40.04     14.87 o 
   4   6  15       14.22       10.87     13.16 o 
   5   6  15       57.84       76.27     12.05 o 
   6   6  15        5.18       -0.57     11.44 o 
   7   6  15       28.65       32.61     14.30 o 
   8   6  15        9.79       10.30     11.44 o 
  -5   7  15        3.45       17.16     18.30 o 
  -4   7  15        1.51        6.29     14.87 o 
  -3   7  15        0.20       -2.29     10.30 o 
  -2   7  15        1.47       -1.14      9.15 o 
  -1   7  15        5.96        6.86      6.86 o 
   0   7  15        3.01        1.01      2.61 o 
   1   7  15        1.85        0.00      4.04 o 
   2   7  15        2.72        1.72      9.72 o 
   3   7  15       13.93       12.58     12.58 o 
   4   7  15        7.51       10.87     10.30 o 
   5   7  15        3.70      -10.87     12.58 o 
   6   7  15        1.21        2.29     12.58 o 
   7   7  15        2.05        6.86      9.72 o 
  -4   8  15        0.02        0.57     15.44 o 
  -3   8  15        0.00       -3.43     10.87 o 
  -2   8  15        1.60        0.00      6.86 o 
  -1   8  15        2.10       -2.29      5.72 o 
   0   8  15        9.51        7.12      2.20 o 
   1   8  15       13.17       -2.00      4.04 o 
   2   8  15        0.20       -2.86     13.16 o 
   3   8  15        2.05        2.29     12.58 o 
   4   8  15        1.31        1.14      9.72 o 
   5   8  15        5.40        6.29      9.72 o 
   6   8  15        0.23        1.14     14.30 o 
   7   8  15        5.35       20.02     12.58 o 
  -2   9  15        0.16       -2.86      6.86 o 
  -1   9  15        0.08       -1.14      5.15 o 
   0   9  15        0.91        0.00      0.81 o 
   1   9  15        1.69       -0.57      4.04 o 
   2   9  15        1.64        6.86     14.30 o 
   3   9  15        0.13       -5.15     13.16 o 
   4   9  15        0.00       -2.29      8.58 o 
   5   9  15        0.07       -3.43     14.30 o 
   1  10  15        3.22       -2.29      4.04 o 
   2  10  15        4.90        0.57     15.44 o 
  -4  -8  16        0.10        1.72     12.01 o 
  -3  -8  16        0.00       -4.00     10.87 o 
  -2  -8  16        0.39        6.29     15.44 o 
  -1  -8  16        1.39        4.00     18.30 o 
   0  -8  16        0.41        6.29     16.02 o 
   1  -8  16        0.27       -2.17     10.83 o 
   2  -8  16        0.00       19.18     22.88 o 
  -6  -7  16        0.52       -2.86     13.73 o 
  -5  -7  16       11.47        8.58     14.30 o 
  -4  -7  16        8.32       12.01     14.30 o 
  -3  -7  16        5.56        7.44     10.87 o 
  -2  -7  16        0.71       -1.72     12.58 o 
  -1  -7  16        9.14        4.00     16.02 o 
   0  -7  16        4.35        3.64      9.20 o 
   1  -7  16        0.09        7.95     10.17 o 
   2  -7  16       12.36       10.29     10.44 o 
   3  -7  16        3.25       12.45      9.90 o 
   4  -7  16        8.02        4.00     10.30 o 
  -7  -6  16        3.28        5.21      9.76 o 
  -6  -6  16        0.58        3.17      7.69 o 
  -5  -6  16        0.50       13.16      9.72 o 
  -4  -6  16        0.02        1.14     12.01 o 
  -3  -6  16        0.04        2.29      8.58 o 
  -2  -6  16        3.88        1.14      9.15 o 
  -1  -6  16        3.06        2.81      8.38 o 
   0  -6  16        0.19        5.41      8.79 o 
   1  -6  16        0.07        3.24      9.04 o 
   2  -6  16        8.56       14.69      8.31 o 
   3  -6  16        0.95        2.04      9.44 o 
   4  -6  16       10.49        6.86     10.30 o 
   5  -6  16        0.17        3.43      9.72 o 
  -7  -5  16        0.12       -5.08      8.93 o 
  -6  -5  16        0.03        4.54      6.56 o 
  -5  -5  16        0.09        5.91      6.03 o 
  -4  -5  16        3.29       -0.83      7.07 o 
  -3  -5  16      114.74      133.88     20.02 o 
  -2  -5  16       37.75       34.44     12.30 o 
  -1  -5  16       10.66        6.29      6.73 o 
   0  -5  16       59.37       54.20      9.95 o 
   1  -5  16      203.43      176.42     15.95 o 
   2  -5  16      146.24      132.65     14.14 o 
   3  -5  16        1.48        2.06      7.56 o 
   4  -5  16       13.80        5.15     10.30 o 
   5  -5  16        0.10        6.86     12.58 o 
   6  -5  16        0.18        0.00     12.58 o 
  -8  -4  16        0.04        5.15     13.16 o 
  -7  -4  16        0.60       -7.44     12.58 o 
  -6  -4  16        0.10       -1.66      5.96 o 
  -5  -4  16        0.06       -0.29      4.85 o 
  -4  -4  16        0.80        2.97      7.25 o 
  -3  -4  16       51.73       49.27      9.50 o 
  -2  -4  16       14.97       15.38      5.46 o 
  -1  -4  16        4.02       11.33      7.47 o 
   0  -4  16       26.00       21.50      6.84 o 
   1  -4  16       30.78       15.72      7.25 o 
   2  -4  16        3.63        0.31      6.59 o 
   3  -4  16        0.64       -0.29     10.87 o 
   4  -4  16        8.09        8.58      9.72 o 
   5  -4  16        7.26       15.44     14.30 o 
   6  -4  16        0.11        1.72     13.16 o 
  -8  -3  16        0.42       -2.29      9.72 o 
  -7  -3  16        1.53       -6.86     12.58 o 
  -6  -3  16       31.83       23.45     13.16 o 
  -5  -3  16       88.44       74.28     13.44 o 
  -4  -3  16      362.99      379.49     30.34 o 
  -3  -3  16      692.76      674.70     20.42 o 
  -2  -3  16     1788.88     2194.85     36.54 o 
  -1  -3  16      895.44     1015.73     24.10 o 
   0  -3  16       84.52       82.86      7.60 o 
   1  -3  16        0.18       -0.11      6.03 o 
   2  -3  16       13.56        2.57      6.58 o 
   3  -3  16        7.79       17.16      9.72 o 
   4  -3  16        0.00        0.57      8.58 o 
   5  -3  16       10.01        4.58     10.30 o 
   6  -3  16        0.61       -1.72      9.15 o 
   7  -3  16        1.08        0.00     14.87 o 
  -8  -2  16        0.01       -5.72      9.15 o 
  -7  -2  16        1.45       -0.57      9.15 o 
  -6  -2  16        0.04      -12.01     10.87 o 
  -5  -2  16       13.26        6.86      9.15 o 
  -4  -2  16       84.13       63.26     10.03 o 
  -3  -2  16        6.76       -1.69      5.89 o 
  -2  -2  16       27.38       28.91      6.21 o 
  -1  -2  16        2.07        5.65      3.94 o 
   0  -2  16        2.92        4.03      4.19 o 
   1  -2  16        4.10       -1.57      3.80 o 
   2  -2  16        0.30       -1.99      5.04 o 
   3  -2  16        5.07        9.15     11.44 o 
   4  -2  16        0.05        2.86      8.58 o 
   5  -2  16       66.12       68.65     18.31 o 
   6  -2  16        4.24       -1.72      8.58 o 
   7  -2  16        3.66       13.16     14.87 o 
   8  -2  16        0.72       -2.29     10.87 o 
  -8  -1  16        2.92       -2.86     13.16 o 
  -7  -1  16        1.80      -12.01      8.01 o 
  -6  -1  16        6.87        7.44      9.72 o 
  -5  -1  16      276.80      255.24     28.04 o 
  -4  -1  16        4.31        8.58      9.15 o 
  -3  -1  16        6.18        2.72      4.62 o 
  -2  -1  16        0.11        5.28      3.80 o 
  -1  -1  16       19.72       19.42      4.42 o 
   0  -1  16       21.74       20.45      4.12 o 
   1  -1  16        1.35       -3.16      3.11 o 
   2  -1  16        0.95        1.00      3.66 o 
   3  -1  16      114.87       99.37     13.58 o 
   4  -1  16       25.17       22.88     10.87 o 
   5  -1  16       97.61      127.58     20.02 o 
   6  -1  16        0.14        2.86      9.15 o 
   7  -1  16        1.42        9.15     10.87 o 
   8  -1  16        0.19       -9.15     13.73 o 
  -8   0  16        2.15        5.72     14.87 o 
  -7   0  16        6.44       -2.86     13.16 o 
  -6   0  16        5.56       15.44     10.30 o 
  -5   0  16        0.18        6.29      9.15 o 
  -4   0  16       45.25       38.90     11.44 o 
  -3   0  16       32.90       27.46      9.15 o 
  -2   0  16        2.82        3.43      4.85 o 
  -1   0  16       13.96       12.76      5.21 o 
   0   0  16       14.17        9.61      3.40 o 
   1   0  16        3.53        2.24      3.74 o 
   2   0  16      114.56       98.87      7.56 o 
   3   0  16       33.72       42.77      8.58 o 
   4   0  16      246.43      306.27     17.73 o 
   5   0  16      166.82      209.18     15.94 o 
   6   0  16        0.09        0.57      9.72 o 
   7   0  16       24.96       16.59     14.87 o 
   8   0  16       18.35       29.75     16.59 o 
  -8   1  16        0.54       -2.29     15.44 o 
  -7   1  16        4.91        3.43     14.30 o 
  -6   1  16        5.65       -4.00     13.16 o 
  -5   1  16       12.81       16.02     12.58 o 
  -4   1  16       18.40       20.59     10.30 o 
  -3   1  16       91.77       96.12     18.31 o 
  -2   1  16       25.94       33.18     10.87 o 
  -1   1  16        7.35        9.59      5.21 o 
   0   1  16        0.45       -4.26      4.95 o 
   1   1  16        0.78       -0.43      3.40 o 
   2   1  16      118.89      115.58     16.02 o 
   3   1  16       95.83      108.21     12.06 o 
   4   1  16      253.36      269.20     29.76 o 
   5   1  16      125.36      153.15     16.02 o 
   6   1  16       58.46       71.39     11.13 o 
   7   1  16       15.02       20.59     13.73 o 
   8   1  16        2.37        6.29     14.30 o 
  -8   2  16        0.06       -1.72     17.16 o 
  -7   2  16        0.12       -5.72     14.87 o 
  -6   2  16        1.69        2.29     13.73 o 
  -5   2  16       15.78       28.03     12.58 o 
  -4   2  16       11.95        4.00     10.30 o 
  -3   2  16       12.45       16.02      9.15 o 
  -2   2  16       18.94       22.31      8.58 o 
  -1   2  16       63.73       66.39      8.93 o 
   0   2  16        7.31        8.65      3.66 o 
   1   2  16        8.86        5.72      2.93 o 
   2   2  16       89.35      102.70     16.59 o 
   3   2  16      129.89      167.36     14.14 o 
   4   2  16      363.76      463.84     23.06 o 
   5   2  16      149.63      225.86     17.51 o 
   6   2  16       19.10       42.20      8.79 o 
   7   2  16        0.56       -0.26      5.85 o 
   8   2  16        4.80       -3.49      7.97 o 
  -7   3  16        1.90        0.57     18.30 o 
  -6   3  16        3.74       -2.29     14.87 o 
  -5   3  16       20.91       25.74     15.44 o 
  -4   3  16       16.41        6.86     12.58 o 
  -3   3  16       30.75       34.32     12.01 o 
  -2   3  16        9.67       15.44      8.01 o 
  -1   3  16       24.76       20.59      8.58 o 
   0   3  16       29.77       20.94      4.19 o 
   1   3  16        0.00        2.37      2.58 o 
   2   3  16      180.33      181.20     15.07 o 
   3   3  16       84.40       76.66     13.44 o 
   4   3  16        4.06        7.30      6.84 o 
   5   3  16        0.01        2.63      6.14 o 
   6   3  16        0.01       -1.38      6.14 o 
   7   3  16        2.36       -3.31      6.66 o 
   8   3  16        4.60        5.72      8.58 o 
  -7   4  16        0.67      -12.58     12.58 o 
  -6   4  16        0.02        9.15     16.59 o 
  -5   4  16        0.21       -3.43     10.30 o 
  -4   4  16        6.47       -8.01     13.16 o 
  -3   4  16       19.15       25.17     12.01 o 
  -2   4  16       24.02       16.59      8.58 o 
  -1   4  16        8.98       16.02      8.01 o 
   0   4  16      140.57      132.98     18.02 o 
   1   4  16       64.59       43.70     12.19 o 
   2   4  16       18.88       15.26      7.47 o 
   3   4  16       35.78       36.61      8.01 o 
   4   4  16       20.01       16.82      7.47 o 
   5   4  16       70.70       92.92     15.73 o 
   6   4  16        1.71        4.14      7.56 o 
   7   4  16        0.06        3.77      6.56 o 
   8   4  16        1.20        8.01     12.58 o 
  -6   5  16        0.75        9.72     18.88 o 
  -5   5  16        2.83       -4.00     14.87 o 
  -4   5  16        5.95       -5.15     10.30 o 
  -3   5  16        1.38        6.86     10.87 o 
  -2   5  16        1.13       -2.86      9.15 o 
  -1   5  16        5.02        5.72      8.01 o 
   0   5  16        1.06        6.29      4.04 o 
   1   5  16        9.89        3.43      1.62 o 
   2   5  16        7.84        7.44     12.58 o 
   3   5  16        9.05       11.69      7.00 o 
   4   5  16        0.01       -8.49      5.66 o 
   5   5  16        7.63       12.58      7.28 o 
   6   5  16        0.01       -1.72      6.59 o 
   7   5  16        0.02       -3.43     11.44 o 
   8   5  16        0.21        0.00      9.15 o 
  -5   6  16        0.21        8.58     16.02 o 
  -4   6  16        2.59       11.44     14.87 o 
  -3   6  16        0.65       -2.29      8.01 o 
  -2   6  16        5.30        8.01      8.01 o 
  -1   6  16        2.07        0.57      5.15 o 
   0   6  16        2.03        0.76      3.01 o 
   1   6  16        0.43        0.29      0.81 o 
   2   6  16        4.18       -2.86      8.58 o 
   3   6  16       38.23       49.20     15.45 o 
   4   6  16       48.59       86.38     18.31 o 
   5   6  16       11.90       26.95      9.09 o 
   6   6  16       15.23       22.31     11.44 o 
   7   6  16        3.69        2.29      9.72 o 
   8   6  16        5.53       12.01     14.30 o 
  -4   7  16        0.82        0.00     13.73 o 
  -3   7  16        0.00       -4.58     10.30 o 
  -2   7  16        1.45        4.00      7.44 o 
  -1   7  16        7.64       19.45      8.01 o 
   0   7  16        8.10        1.51      2.20 o 
   1   7  16       11.61       -0.29      4.04 o 
   2   7  16        1.15        6.29     11.44 o 
   3   7  16        4.01       -4.58     12.01 o 
   4   7  16        7.15       18.88     14.87 o 
   5   7  16        4.39        4.58     13.73 o 
   6   7  16        0.90        9.72     13.73 o 
   7   7  16        1.62       -0.57     14.30 o 
  -3   8  16        0.05        1.14      8.58 o 
  -2   8  16        1.52       -1.14      9.15 o 
  -1   8  16        1.27        1.72      4.58 o 
   0   8  16        7.32        3.62      1.79 o 
   1   8  16        8.40       -2.29      4.04 o 
   2   8  16        1.98       -2.29     10.30 o 
   3   8  16        0.46       -8.58      8.58 o 
   4   8  16        7.37        6.29      9.72 o 
   5   8  16       12.64       27.46     16.02 o 
   6   8  16        1.82       -6.86     14.30 o 
  -1   9  16        0.10        1.14      5.15 o 
   0   9  16        0.14        0.57      0.81 o 
   1   9  16        0.84        0.86      4.04 o 
   2   9  16        1.64      -10.87     14.87 o 
   3   9  16        0.38       -2.86      9.72 o 
   4   9  16        0.08        0.00      9.15 o 
   5   9  16        0.78        3.43     15.44 o 
  -3  -8  17        0.19       -2.86     16.02 o 
  -2  -8  17        0.00       -1.72     12.58 o 
  -1  -8  17        0.28       13.73     17.73 o 
   0  -8  17        0.27        1.72     15.44 o 
   1  -8  17        0.39       -0.89     30.60 o 
  -5  -7  17       11.19       27.46     16.59 o 
  -4  -7  17        2.99       13.16     14.87 o 
  -3  -7  17       10.68        7.44     13.73 o 
  -2  -7  17        0.82       -5.15     14.30 o 
  -1  -7  17        2.12        0.57     13.73 o 
   0  -7  17        0.00        0.70      9.85 o 
   1  -7  17        1.40        6.86     10.17 o 
   2  -7  17        1.46        4.65      8.75 o 
   3  -7  17        0.14       -0.67     10.26 o 
  -6  -6  17        0.31       -0.19      9.04 o 
  -5  -6  17        2.48        2.29      9.15 o 
  -4  -6  17        0.43       -7.44      8.01 o 
  -3  -6  17        0.72      -11.44     12.01 o 
  -2  -6  17        0.12        1.72      9.72 o 
  -1  -6  17        0.71        3.43     13.16 o 
   0  -6  17        0.94       -4.37      9.72 o 
   1  -6  17        0.00       -7.97      8.23 o 
   2  -6  17        3.81        2.15     12.01 o 
   3  -6  17        1.52        7.78      9.68 o 
   4  -6  17        2.31        0.57     14.30 o 
  -7  -5  17        4.62        9.81      8.47 o 
  -6  -5  17        0.57       -1.53      6.32 o 
  -5  -5  17        5.93        6.20      9.44 o 
  -4  -5  17        3.95        3.19      7.65 o 
  -3  -5  17       27.70       28.60     13.16 o 
  -2  -5  17       47.31       45.19     14.87 o 
  -1  -5  17       13.77        4.62      7.88 o 
   0  -5  17       70.27       59.90     10.67 o 
   1  -5  17       30.65       30.60     10.11 o 
   2  -5  17       79.97       57.18     10.49 o 
   3  -5  17       58.24       33.92     11.07 o 
   4  -5  17        6.65       16.59     14.30 o 
   5  -5  17        0.95       -4.58     10.87 o 
  -7  -4  17        1.75       10.87     14.30 o 
  -6  -4  17        0.28       -3.65      7.51 o 
  -5  -4  17        2.15        0.00      5.26 o 
  -4  -4  17        1.64        0.59      7.25 o 
  -3  -4  17        3.85       -3.75      5.36 o 
  -2  -4  17       15.53        7.26      4.87 o 
  -1  -4  17       12.92       11.63      7.15 o 
   0  -4  17       32.21       34.94     18.02 o 
   1  -4  17       14.42       15.44      8.09 o 
   2  -4  17        0.43        0.85      6.45 o 
   3  -4  17        0.79        8.58     12.58 o 
   4  -4  17        1.37       13.16     10.87 o 
   5  -4  17        1.52       -4.58      9.15 o 
   6  -4  17        0.22        3.43     10.30 o 
  -8  -3  17        0.01        4.00     14.87 o 
  -7  -3  17        1.81       -6.86     12.01 o 
  -6  -3  17       19.11       12.01     10.30 o 
  -5  -3  17       19.33       17.64      8.11 o 
  -4  -3  17      288.07      290.73     27.47 o 
  -3  -3  17      149.47      148.30     10.42 o 
  -2  -3  17       17.53       24.75     11.50 o 
  -1  -3  17       64.87       62.60      7.76 o 
   0  -3  17      675.80      671.74     25.43 o 
   1  -3  17       41.20       32.85      8.23 o 
   2  -3  17       46.08       41.76     12.01 o 
   3  -3  17       16.66       37.75     12.58 o 
   4  -3  17        0.36      -10.87      8.01 o 
   5  -3  17        0.96        0.57      9.72 o 
   6  -3  17        1.06       -2.29     13.73 o 
   7  -3  17        2.90       14.87     16.02 o 
  -8  -2  17        0.04        2.86     14.30 o 
  -7  -2  17        0.01        1.14      9.72 o 
  -6  -2  17        3.12        2.86      9.72 o 
  -5  -2  17        6.80        5.72      9.72 o 
  -4  -2  17       45.52       33.35      7.41 o 
  -3  -2  17       22.86       32.18      6.68 o 
  -2  -2  17      225.76      236.64     12.77 o 
  -1  -2  17       13.76       19.07      5.56 o 
   0  -2  17        0.19       -2.93      3.96 o 
   1  -2  17        8.23        5.19      4.27 o 
   2  -2  17        1.74       -6.86      9.15 o 
   3  -2  17        0.00       -4.58      7.44 o 
   4  -2  17        0.02        3.43     12.58 o 
   5  -2  17       22.54       13.16     10.87 o 
   6  -2  17       11.74       28.60     15.44 o 
   7  -2  17        2.27       -6.29     12.58 o 
  -8  -1  17        0.08       -1.14     10.87 o 
  -7  -1  17        9.34       12.58     11.44 o 
  -6  -1  17       11.29        4.58     13.16 o 
  -5  -1  17      306.90      292.45     29.19 o 
  -4  -1  17      310.56      424.67     34.34 o 
  -3  -1  17      569.14      652.33     27.73 o 
  -2  -1  17      111.69       98.38      8.06 o 
  -1  -1  17       14.62       13.76      4.29 o 
   0  -1  17        0.14        0.98      3.95 o 
   1  -1  17        3.27        4.64      5.77 o 
   2  -1  17        3.91       -0.09      4.20 o 
   3  -1  17        9.73        8.41      4.08 o 
   4  -1  17       45.15       44.05     13.16 o 
   5  -1  17       11.22       12.01     14.30 o 
   6  -1  17        0.55       -2.86     13.16 o 
   7  -1  17        6.96       -8.58     12.58 o 
   8  -1  17        0.01       -1.72     14.87 o 
  -8   0  17        1.32       -3.43     15.44 o 
  -7   0  17        0.10        8.01     14.30 o 
  -6   0  17        1.45       -5.72     12.01 o 
  -5   0  17       15.81        9.72     10.30 o 
  -4   0  17       24.59       25.74     13.73 o 
  -3   0  17        8.61        9.72      8.01 o 
  -2   0  17        0.64       -0.23      5.72 o 
  -1   0  17        0.19       -3.78      5.21 o 
   0   0  17        0.01       -4.08      4.29 o 
   1   0  17        0.44        4.58      4.85 o 
   2   0  17       45.00       36.31      6.54 o 
   3   0  17        8.67       -1.14      5.61 o 
   4   0  17      220.05      284.61     17.99 o 
   5   0  17        0.67       -6.86     11.44 o 
   6   0  17        0.20       -7.44      8.01 o 
   7   0  17        0.39       -1.72     13.16 o 
   8   0  17        1.58       -2.86     14.87 o 
  -8   1  17        5.84       10.87     13.73 o 
  -7   1  17        7.04        1.72     14.30 o 
  -6   1  17        4.49       16.02     12.01 o 
  -5   1  17       67.00       75.51     17.16 o 
  -4   1  17        0.28        5.72     11.44 o 
  -3   1  17       14.64       23.45     13.73 o 
  -2   1  17       10.02        9.15     10.30 o 
  -1   1  17        2.47        3.86      4.65 o 
   0   1  17        2.99       -2.92      3.57 o 
   1   1  17       25.11       29.58      5.23 o 
   2   1  17       91.75       75.40      9.20 o 
   3   1  17       34.74       57.93     10.58 o 
   4   1  17      351.25      448.77     37.21 o 
   5   1  17        1.11       -1.99      7.47 o 
   6   1  17       19.63       15.42      8.63 o 
   7   1  17        5.58        8.01     12.58 o 
   8   1  17        2.62        6.86     14.87 o 
  -7   2  17        0.00       -1.72     11.44 o 
  -6   2  17        0.00        6.86     15.44 o 
  -5   2  17       20.69       24.60     12.58 o 
  -4   2  17       18.83       29.17     11.44 o 
  -3   2  17        0.05        0.57      7.44 o 
  -2   2  17       25.20       23.45     10.30 o 
  -1   2  17        3.44        6.40      5.19 o 
   0   2  17        9.06       12.37      5.91 o 
   1   2  17        0.59       -1.93      2.69 o 
   2   2  17      189.12      222.72     31.76 o 
   4   2  17      380.29      441.26     26.90 o 
   5   2  17      120.01      163.95     15.17 o 
   6   2  17       60.48       77.73     11.71 o 
   7   2  17        0.07       10.55      8.11 o 
   8   2  17        0.05        0.00     13.16 o 
  -7   3  17        2.78        8.01     14.30 o 
  -6   3  17        0.02        1.14     11.44 o 
  -5   3  17        9.59        8.01     14.87 o 
  -4   3  17       28.06       18.31     14.30 o 
  -3   3  17       14.90       19.45     13.16 o 
  -2   3  17       13.89        2.29      6.86 o 
  -1   3  17        9.18        5.72      6.86 o 
   0   3  17        1.59       -0.82      3.11 o 
   1   3  17        6.16        4.00      2.96 o 
   2   3  17        0.13       -1.11      6.66 o 
   3   3  17      166.11      201.20     16.12 o 
   4   3  17        4.99        4.66      6.86 o 
   5   3  17       38.19       60.47     11.07 o 
   6   3  17        0.01        5.22      6.56 o 
   7   3  17        0.41       -2.92      8.11 o 
   8   3  17        4.89        6.29      8.01 o 
  -6   4  17        0.01        0.00     16.02 o 
  -5   4  17        0.33       -1.72     14.30 o 
  -4   4  17        2.41       -7.44     13.73 o 
  -3   4  17       36.55       59.49     17.16 o 
  -2   4  17        3.26        2.86      6.86 o 
  -1   4  17       28.66       38.90     10.87 o 
   0   4  17       44.43       26.51      8.29 o 
   1   4  17        9.65        4.02      4.05 o 
   2   4  17      345.20      376.36     49.51 o 
   3   4  17        6.96        4.99      6.76 o 
   4   4  17        3.65        3.12      8.38 o 
   5   4  17        4.25       13.01      7.51 o 
   6   4  17        2.21        1.10      7.00 o 
   7   4  17        1.32        7.45      8.87 o 
   8   4  17        0.46        2.29      8.01 o 
  -6   5  17        2.05       -4.58     12.58 o 
  -5   5  17        0.04       -4.58     14.30 o 
  -4   5  17        6.08       -2.86     13.73 o 
  -3   5  17        4.64        4.58      8.58 o 
  -2   5  17        0.44      -10.30      8.58 o 
  -1   5  17       15.02       10.87      6.86 o 
   0   5  17       18.79       10.87      3.64 o 
   1   5  17        0.29        0.89      1.79 o 
   2   5  17        2.14       -5.72     13.16 o 
   3   5  17       14.41        9.72      9.15 o 
   4   5  17        2.75        6.81     10.87 o 
   5   5  17        4.51        3.95      7.97 o 
   6   5  17        1.30        1.77      8.38 o 
   7   5  17        0.35      -15.44     10.87 o 
   8   5  17        0.05       -7.44     12.01 o 
  -5   6  17        0.39      -10.30     15.44 o 
  -4   6  17        3.87        2.29     14.30 o 
  -3   6  17        0.70        3.43     10.87 o 
  -2   6  17        0.23       -2.29      9.15 o 
  -1   6  17        2.01        5.15      7.44 o 
   0   6  17       14.93        6.56      3.01 o 
   1   6  17        2.65        0.57      0.81 o 
   2   6  17        3.87        9.15     10.30 o 
   3   6  17       22.10       25.74     12.58 o 
   4   6  17       49.33       60.98     13.16 o 
   5   6  17        0.85        2.44      7.19 o 
   6   6  17       15.44       20.59     14.87 o 
   7   6  17        0.28        2.29     13.73 o 
  -4   7  17        0.02        0.57     15.44 o 
  -3   7  17        0.03       -0.57      8.58 o 
  -2   7  17        0.94        3.43      9.72 o 
  -1   7  17        2.33        2.86      6.86 o 
   0   7  17        3.78        2.00      2.02 o 
   1   7  17       10.75       -0.86      4.04 o 
   2   7  17        5.16       13.73     14.87 o 
   3   7  17        0.09       -1.14     13.73 o 
   4   7  17        3.63        1.14     12.58 o 
   5   7  17        1.30       -4.00      9.72 o 
   6   7  17        0.44        5.15     10.87 o 
   7   7  17        0.35        5.15     14.87 o 
  -3   8  17        0.08       10.30     12.01 o 
  -2   8  17        0.52       -1.72      6.86 o 
  -1   8  17        1.24        1.72      4.58 o 
   0   8  17        5.02        2.04      1.37 o 
   1   8  17        2.32       -1.14      4.04 o 
   2   8  17        1.98       -4.58     16.02 o 
   3   8  17        3.24       12.01     11.44 o 
   4   8  17       11.40        8.58     10.87 o 
   5   8  17       10.00       10.87     16.02 o 
   6   8  17        2.31       -1.72     14.30 o 
  -1   9  17        0.03        2.86      4.00 o 
   0   9  17        0.11       -0.29      0.40 o 
   1   9  17        0.07       -1.43      4.04 o 
   3   9  17        0.07       -1.14     15.44 o 
   4   9  17        0.01       -4.00     13.73 o 
  -2  -8  18        0.01      -10.87     16.59 o 
  -1  -8  18        0.05        4.58     12.01 o 
  -5  -7  18        1.28       -3.43     10.30 o 
  -4  -7  18        0.29       -1.72     10.87 o 
  -3  -7  18        8.23        1.14     14.30 o 
  -2  -7  18        3.51        4.00     14.87 o 
  -1  -7  18        0.00        4.58     14.87 o 
   0  -7  18        1.23        8.58     18.30 o 
   1  -7  18        1.35       -2.07     10.58 o 
   2  -7  18        0.01        1.86     10.44 o 
  -6  -6  18        0.55       -7.44     12.58 o 
  -5  -6  18        0.06        1.14      9.15 o 
  -4  -6  18        0.85        2.29      8.58 o 
  -3  -6  18        2.50        5.15      9.72 o 
  -2  -6  18        1.70        5.15     13.16 o 
  -1  -6  18        0.65        0.00     12.01 o 
   0  -6  18        0.00        1.77      7.69 o 
   1  -6  18        0.12        2.88      9.50 o 
   2  -6  18        0.17        6.67     10.02 o 
   3  -6  18        0.51        7.44     14.30 o 
   4  -6  18        1.33       -6.29     14.30 o 
  -6  -5  18        5.40        8.61      9.07 o 
  -5  -5  18        8.62       12.58      6.88 o 
  -4  -5  18        3.76       11.44      9.15 o 
  -3  -5  18        4.21        5.72      8.01 o 
  -2  -5  18       29.12       28.60     13.16 o 
  -1  -5  18        9.45        9.84      8.23 o 
   0  -5  18        2.13        1.19      8.06 o 
   1  -5  18       38.92       51.59     11.12 o 
   2  -5  18       11.88        5.34      9.04 o 
   3  -5  18       15.40       25.74     14.87 o 
   4  -5  18        0.65       -3.43      9.72 o 
   5  -5  18        8.87       14.30     16.02 o 
  -7  -4  18        0.36       -1.14      9.72 o 
  -6  -4  18        0.17       -0.46      7.97 o 
  -5  -4  18        2.81        6.29      6.40 o 
  -4  -4  18        2.25        9.89      6.56 o 
  -3  -4  18        0.39        2.57      6.88 o 
  -2  -4  18        0.46        0.38      5.45 o 
  -1  -4  18        1.72        2.75      6.26 o 
   0  -4  18       13.09        7.76      6.32 o 
   1  -4  18        0.00        1.38      6.98 o 
   2  -4  18       19.27       23.45     14.30 o 
   3  -4  18       12.63        1.72      9.72 o 
   4  -4  18        0.01       15.44     13.73 o 
   5  -4  18        0.31       -9.72     12.58 o 
   6  -4  18        0.54       -1.14     15.44 o 
  -7  -3  18        1.68       -6.29      8.58 o 
  -6  -3  18        1.48       -2.86      9.72 o 
  -5  -3  18        8.79        4.47      6.43 o 
  -4  -3  18      186.61      225.44     24.60 o 
  -3  -3  18       16.88       17.63      6.26 o 
  -2  -3  18        2.61        3.45      8.23 o 
  -1  -3  18       13.04        7.22      5.26 o 
   0  -3  18      268.56      267.49     17.32 o 
   1  -3  18      102.92       89.25     16.59 o 
   2  -3  18        1.86        4.58      8.01 o 
   3  -3  18       23.02       28.60     15.45 o 
   4  -3  18        1.33        5.72     12.58 o 
   5  -3  18        1.94        5.15     10.30 o 
   6  -3  18        0.53        1.14      9.72 o 
  -7  -2  18        0.01        0.57     13.73 o 
  -6  -2  18        1.04       -6.29      9.15 o 
  -5  -2  18        0.20       -2.29     10.87 o 
  -4  -2  18       28.82       22.31      7.36 o 
  -3  -2  18        0.03       -0.80      4.99 o 
  -2  -2  18       18.59       15.09      6.52 o 
  -1  -2  18       13.23       12.98      5.46 o 
   0  -2  18      108.83       92.42      8.38 o 
   1  -2  18       18.37        7.44      8.58 o 
   2  -2  18        0.12        2.86     10.87 o 
   3  -2  18        3.34        0.00     11.44 o 
   4  -2  18        0.65       -5.15      9.15 o 
   5  -2  18        4.75        2.29     13.73 o 
   6  -2  18       15.02        0.57      9.72 o 
   7  -2  18        0.00        5.72     10.87 o 
  -7  -1  18        8.56       13.16     14.87 o 
  -6  -1  18       39.66       40.04     14.30 o 
  -5  -1  18      248.67      310.73     32.62 o 
  -4  -1  18      271.74      245.51     27.47 o 
  -3  -1  18      845.81     1001.72     35.24 o 
  -2  -1  18      322.41      349.24     14.82 o 
  -1  -1  18      160.60      155.55      9.89 o 
   0  -1  18       14.50       11.56      6.86 o 
   1  -1  18       10.27        6.43      6.45 o 
   2  -1  18        1.04       -1.24      4.65 o 
   3  -1  18        3.86       -2.29      8.01 o 
   4  -1  18       44.12       68.07     17.73 o 
   5  -1  18        1.99        6.86     13.16 o 
   6  -1  18        1.87        2.86     14.30 o 
   7  -1  18        3.06        2.86     15.44 o 
  -7   0  18        0.12       -3.43     10.87 o 
  -6   0  18        1.37       -3.43      9.72 o 
  -5   0  18       13.89        5.72     14.30 o 
  -4   0  18        0.45       -9.15     11.44 o 
  -3   0  18       39.30       48.05     13.16 o 
  -2   0  18        0.03       -5.03      7.07 o 
  -1   0  18        1.20        0.45      4.64 o 
   0   0  18       14.91       14.58      7.00 o 
   1   0  18       10.24        9.78      6.45 o 
   2   0  18        0.05       -4.85      5.46 o 
   3   0  18       14.88       13.75      5.25 o 
   4   0  18       94.37      120.05     12.87 o 
   5   0  18        9.63       -0.57     12.01 o 
   6   0  18        0.81        6.86     13.73 o 
   7   0  18        9.96       18.88     15.44 o 
   8   0  18        1.83       -0.57     14.30 o 
  -7   1  18        5.53        4.58     12.01 o 
  -6   1  18       49.62       52.06     20.02 o 
  -5   1  18        0.94       20.59     12.01 o 
  -4   1  18       12.51       16.02     13.73 o 
  -3   1  18        3.00       12.58     10.30 o 
  -2   1  18        4.48        8.58      8.01 o 
  -1   1  18       19.13       14.37      6.84 o 
   0   1  18       10.25        6.77      5.85 o 
   1   1  18       70.94       68.40      8.71 o 
   2   1  18       12.53       11.54      4.34 o 
   3   1  18       93.71      119.58     17.16 o 
   5   1  18       10.10       13.17     10.01 o 
   6   1  18       19.48       25.17     14.30 o 
   7   1  18        6.62        0.57     13.16 o 
   8   1  18        1.27        7.44     14.30 o 
  -7   2  18        0.17       -4.00     12.01 o 
  -6   2  18        6.15       -7.44     11.44 o 
  -5   2  18        5.26        4.00     10.87 o 
  -4   2  18        4.59       17.73     13.16 o 
  -3   2  18        2.16        0.00     10.30 o 
  -2   2  18       17.02       13.73      8.58 o 
  -1   2  18        5.66        8.25      5.49 o 
   0   2  18        0.01        2.92      4.93 o 
   1   2  18       35.02       29.28      4.96 o 
   2   2  18       62.64       53.06     10.48 o 
   3   2  18      183.78      296.37     54.65 o 
   4   2  18      150.24      168.34     22.89 o 
   5   2  18       16.85        8.29      8.63 o 
   6   2  18       18.38       16.70      7.62 o 
   7   2  18       47.77       75.92     15.45 o 
   8   2  18        0.13        2.86     10.30 o 
  -7   3  18        3.15        1.72     14.30 o 
  -6   3  18        6.24        9.15     12.58 o 
  -5   3  18        4.42       -2.29     14.30 o 
  -4   3  18       31.42       43.48     17.16 o 
  -3   3  18        3.19        7.44      9.15 o 
  -2   3  18       13.03       16.02     10.30 o 
  -1   3  18        0.32       -0.57      6.29 o 
   0   3  18        0.12       -3.51      3.39 o 
   1   3  18       17.46       13.97      4.08 o 
   2   3  18       44.75       22.88     10.30 o 
   3   3  18      140.78      214.95     39.77 o 
   4   3  18       46.44       41.71     10.09 o 
   5   3  18       46.92       60.31     12.12 o 
   6   3  18        0.57        4.30      7.00 o 
   7   3  18        0.22        7.05      8.93 o 
   8   3  18        0.00        2.86      9.15 o 
  -6   4  18        0.01        5.72     13.73 o 
  -5   4  18        0.30        6.29     14.87 o 
  -4   4  18        1.53       -1.14     10.87 o 
  -3   4  18       28.81       55.49     15.45 o 
  -2   4  18        0.16        0.00      9.15 o 
  -1   4  18       21.45       18.88      8.58 o 
   0   4  18        0.15        1.72      4.04 o 
   1   4  18        6.43        1.42      2.09 o 
   2   4  18        0.32        0.66      7.56 o 
   4   4  18      235.50      299.14     24.32 o 
   5   4  18       21.03       29.20      8.38 o 
   6   4  18        2.79        5.42      7.56 o 
   7   4  18        2.65        2.26      7.19 o 
   8   4  18        1.36       -1.72      8.58 o 
  -5   5  18        2.49       -4.00     14.87 o 
  -4   5  18        5.79        1.72     14.30 o 
  -3   5  18        5.77        8.01     11.44 o 
  -2   5  18        0.34       -2.86      6.29 o 
  -1   5  18       15.51       22.88      8.58 o 
   0   5  18        1.56        2.92      4.29 o 
   2   5  18       38.45       53.77     18.88 o 
   3   5  18        1.01       -3.83      6.84 o 
   4   5  18        0.66       -6.43      6.73 o 
   5   5  18        1.43        2.04      8.24 o 
   6   5  18        0.99        1.72      7.65 o 
   7   5  18        0.19       -7.44      8.58 o 
  -5   6  18        1.48       12.01     17.73 o 
  -4   6  18        5.49       12.58     14.87 o 
  -3   6  18        1.25        6.86     11.44 o 
  -2   6  18        6.14        5.15     10.30 o 
  -1   6  18        5.23        2.29      7.44 o 
   0   6  18        2.45        1.14      2.43 o 
   1   6  18        0.57        0.92      0.95 o 
   2   6  18       47.39       66.93     21.74 o 
   3   6  18        0.48        9.72     10.87 o 
   4   6  18       15.33        9.27      8.36 o 
   5   6  18        0.29      -10.73      7.15 o 
   6   6  18        3.63        4.58     10.30 o 
   7   6  18        0.79        1.14     14.87 o 
  -4   7  18        0.00       -4.58     14.30 o 
  -3   7  18        0.14        2.29     10.87 o 
  -2   7  18        0.33        2.29      9.72 o 
  -1   7  18        1.12       -1.14      6.29 o 
   0   7  18        0.68        2.06      1.90 o 
   1   7  18        3.42        0.00      4.04 o 
   2   7  18        6.03       13.16     17.16 o 
   3   7  18        0.54       -6.86     13.73 o 
   4   7  18        2.04       -3.43     12.58 o 
   5   7  18        0.09       -7.44      9.72 o 
   6   7  18        0.05       -1.72     10.30 o 
  -2   8  18        0.18        6.29      9.15 o 
  -1   8  18        0.60        0.57      4.00 o 
   0   8  18        1.14       -0.86      0.81 o 
   1   8  18        0.18       -0.29      4.04 o 
   3   8  18        3.65        2.86     11.44 o 
   4   8  18       11.51       22.88     13.16 o 
   5   8  18        4.51       20.02     16.59 o 
   0   9  18        0.62       -0.29      0.40 o 
   1   9  18        0.12       -1.72      4.04 o 
   2   9  18        0.26       -1.14      4.04 o 
   3   9  18        0.04       -8.01     16.02 o 
  -4  -7  19        0.40        6.86     15.44 o 
  -3  -7  19        2.25        0.00     10.87 o 
  -2  -7  19        3.64        1.72     10.87 o 
  -1  -7  19        0.01       -9.72     13.73 o 
   0  -7  19        2.56       -2.29     16.02 o 
   1  -7  19        0.34       -7.30      8.52 o 
  -5  -6  19        0.56       -6.86     12.58 o 
  -4  -6  19        0.03        5.72     13.73 o 
  -3  -6  19        0.74       -2.86     12.58 o 
  -2  -6  19        3.11       -6.29     12.58 o 
  -1  -6  19        3.22        8.58     14.30 o 
   0  -6  19        1.81        4.20      9.50 o 
   1  -6  19        0.03       -3.30      9.45 o 
   2  -6  19        0.09       -7.44      9.15 o 
   3  -6  19        0.01        5.15     10.87 o 
  -6  -5  19        9.70       14.47      9.35 o 
  -5  -5  19        2.79        4.58     10.87 o 
  -4  -5  19        6.69        6.86     11.44 o 
  -3  -5  19        0.09      -10.30     10.30 o 
  -2  -5  19       14.24       11.44      9.72 o 
  -1  -5  19        0.03       -0.86      8.49 o 
   0  -5  19        0.66        4.30      8.47 o 
   1  -5  19       15.17       24.29     10.83 o 
   2  -5  19        0.84       -2.86      9.15 o 
   3  -5  19        9.40       15.44     10.87 o 
   4  -5  19        2.55       10.30     15.44 o 
  -6  -4  19        1.02       -0.41      7.25 o 
  -5  -4  19        0.61        2.44      6.40 o 
  -4  -4  19        1.73        1.43      7.56 o 
  -3  -4  19        1.72        6.49      7.41 o 
  -2  -4  19        1.35       -3.58      5.91 o 
  -1  -4  19        0.03        1.10      5.21 o 
   0  -4  19        0.58        3.80      6.59 o 
   1  -4  19        0.20       -8.01     11.44 o 
   2  -4  19        2.46       12.58     10.87 o 
   3  -4  19        0.18      -13.73     13.16 o 
   4  -4  19        0.12        5.15     10.30 o 
   5  -4  19        2.56        3.43     11.44 o 
  -7  -3  19        0.47       -6.29     14.30 o 
  -6  -3  19        4.70       11.44     13.73 o 
  -5  -3  19       18.76       16.89      8.52 o 
  -4  -3  19       36.82       29.31      8.52 o 
  -3  -3  19       40.61       49.48      7.45 o 
  -2  -3  19        0.90        1.42      4.75 o 
  -1  -3  19      116.85      116.78     12.59 o 
   0  -3  19       40.69       32.38      8.78 o 
   1  -3  19      115.03      112.71     19.45 o 
   2  -3  19      123.42      104.70     19.45 o 
   3  -3  19       25.94        6.29     13.16 o 
   4  -3  19        3.04       -4.00      9.72 o 
   5  -3  19        1.91      -11.44     12.58 o 
   6  -3  19        0.66       12.58     12.58 o 
  -7  -2  19        0.04       -1.14     10.87 o 
  -6  -2  19        0.00       11.44     13.73 o 
  -5  -2  19        0.22        6.29      9.15 o 
  -4  -2  19        2.53        9.72     13.16 o 
  -3  -2  19        0.79       -1.70      5.10 o 
  -2  -2  19        2.03       -0.99      5.12 o 
  -1  -2  19        5.01       -1.59      5.06 o 
   0  -2  19        7.96       11.01      6.32 o 
   1  -2  19        2.34       -0.57      8.58 o 
   2  -2  19        3.56        2.86      8.01 o 
   3  -2  19       12.30       36.61     14.30 o 
   4  -2  19        6.62        4.00     13.16 o 
   5  -2  19        0.30        4.58     10.87 o 
   6  -2  19        8.34        3.43     11.44 o 
   7  -2  19        1.25        9.72     12.58 o 
  -7  -1  19        3.98       -2.29     10.87 o 
  -6  -1  19       32.49       54.34     18.31 o 
  -5  -1  19      152.22      231.15     29.75 o 
  -4  -1  19      118.59      142.46     22.31 o 
  -2  -1  19       39.64       39.96      6.50 o 
  -1  -1  19      940.87     1007.83     33.22 o 
   0  -1  19       66.38       57.23     14.87 o 
   1  -1  19       76.72       64.97     10.58 o 
   2  -1  19        1.28        1.59      5.80 o 
   3  -1  19        9.72        2.86      8.01 o 
   4  -1  19       30.64       44.05     15.45 o 
   5  -1  19       16.31       14.87     12.01 o 
   6  -1  19        2.44        0.00      9.72 o 
   7  -1  19        0.12       12.01     16.02 o 
  -7   0  19        0.80        5.15     12.58 o 
  -6   0  19        4.61        7.44     15.44 o 
  -5   0  19       15.80       20.59     13.16 o 
  -4   0  19        8.30       24.02     14.87 o 
  -3   0  19       47.15       37.76     14.87 o 
  -2   0  19        4.19       -1.41     10.87 o 
  -1   0  19        3.96        8.58      7.15 o 
   0   0  19       16.61       17.95      9.44 o 
   1   0  19        5.17        7.13      5.72 o 
   2   0  19       12.59       10.58      5.06 o 
   3   0  19       20.81       18.68      4.41 o 
   4   0  19       13.87       13.16     12.58 o 
   5   0  19       14.74       24.03     14.30 o 
   6   0  19        0.47        4.00     13.16 o 
   7   0  19        5.29       13.16     15.44 o 
  -7   1  19        1.06       11.44     13.16 o 
  -6   1  19       28.41       46.34     19.45 o 
  -5   1  19       46.86       62.93     19.45 o 
  -4   1  19      178.14      280.37     31.47 o 
  -3   1  19       99.09      106.99     19.45 o 
  -2   1  19       27.75       25.41     19.45 o 
  -1   1  19        1.35        1.11      6.66 o 
   0   1  19        2.09        5.25      5.61 o 
   1   1  19       33.74       35.77     10.30 o 
   2   1  19        0.00       -4.24      2.83 o 
   3   1  19      136.43      205.98     24.03 o 
   4   1  19        8.24        6.96      7.41 o 
   5   1  19        0.16        0.80      6.66 o 
   6   1  19        0.01       -2.86     12.01 o 
   7   1  19        4.23       19.45     14.87 o 
  -7   2  19        0.06       14.30     18.88 o 
  -6   2  19        0.00        2.29     12.58 o 
  -5   2  19        0.60       12.58     12.01 o 
  -4   2  19        1.14        1.72     12.01 o 
  -3   2  19        0.54        1.72      9.15 o 
  -2   2  19        1.57        8.01      8.58 o 
  -1   2  19        3.56        4.81      5.77 o 
   0   2  19        1.42       -0.07      4.95 o 
   1   2  19       40.76       39.57      8.79 o 
   2   2  19       14.52       12.30      5.06 o 
   4   2  19        8.84       13.77      7.82 o 
   5   2  19        3.62       -1.90      7.00 o 
   6   2  19        0.00        5.43      7.88 o 
   7   2  19        1.02       -0.57     11.44 o 
  -6   3  19       24.44       41.76     19.45 o 
  -5   3  19        0.15       -8.58     14.87 o 
  -4   3  19        9.15        0.00      9.15 o 
  -3   3  19        0.03       12.01     10.30 o 
  -2   3  19        8.73       13.73      8.58 o 
  -1   3  19        2.25        2.86      6.86 o 
   0   3  19        1.27       -0.64      5.89 o 
   1   3  19       22.33       20.21      5.98 o 
   2   3  19       49.44       27.37      6.86 o 
   4   3  19       24.21       28.44     10.09 o 
   5   3  19        7.07        1.60      8.87 o 
   6   3  19        9.04        4.66      7.82 o 
   7   3  19       13.25       23.59     10.31 o 
  -6   4  19        0.23       -4.00     12.58 o 
  -5   4  19        0.00       -3.43     14.87 o 
  -4   4  19        1.85       18.30     13.73 o 
  -3   4  19        8.85        5.15      9.72 o 
  -2   4  19        1.07        5.15      6.86 o 
  -1   4  19        8.28        2.86      6.86 o 
   0   4  19       12.42        6.38      3.83 o 
   1   4  19       22.93       12.42      3.41 o 
   2   4  19       51.59       11.11     16.24 o 
   3   4  19      202.65      287.50     37.19 o 
   4   4  19        3.67        2.47      8.63 o 
   5   4  19       38.71       67.23     12.62 o 
   6   4  19        7.62       15.81     13.16 o 
   7   4  19        0.50        8.09      8.58 o 
  -5   5  19        4.25       -4.58     15.44 o 
  -4   5  19        4.65        5.72     14.87 o 
  -3   5  19        3.36        9.72     11.44 o 
  -2   5  19        0.23       -1.14      6.29 o 
  -1   5  19        5.51        2.86      6.29 o 
   0   5  19        1.65       -0.44      2.61 o 
   1   5  19        2.73        1.43      1.62 o 
   3   5  19        0.73       -0.57      7.62 o 
   4   5  19       43.78       57.65     18.88 o 
   5   5  19        0.26        9.88     10.58 o 
   6   5  19        1.35       -0.88      7.28 o 
   7   5  19        0.06        3.43     13.73 o 
  -4   6  19        4.10        2.29     12.01 o 
  -3   6  19        1.97        8.01      9.15 o 
  -2   6  19       10.81        7.44      7.44 o 
  -1   6  19        1.66        3.43      7.44 o 
   0   6  19       17.38       11.73      3.64 o 
   3   6  19        2.30        1.14     11.44 o 
   4   6  19        0.15        6.69     21.45 o 
   5   6  19        5.50        3.50      7.15 o 
   6   6  19        1.23       -4.00     14.87 o 
  -3   7  19        0.90       -5.15      8.01 o 
  -2   7  19        1.60        1.72      6.86 o 
  -1   7  19        0.19        0.00      6.29 o 
   0   7  19        1.09        1.40      2.20 o 
   1   7  19        1.68       -0.57      4.04 o 
   2   7  19        4.71       -0.57      4.04 o 
   3   7  19        2.13       -4.58     14.87 o 
   4   7  19        0.34       -2.29     14.87 o 
   5   7  19        0.02       -0.57     10.87 o 
   6   7  19        0.02       -2.86     16.02 o 
  -1   8  19        0.05       -2.29      5.15 o 
   0   8  19        0.00       -0.86      0.81 o 
   1   8  19        0.27        0.86      4.04 o 
   2   8  19        1.67       -0.86      4.04 o 
   3   8  19        3.67       14.87     18.30 o 
   4   8  19        8.29       21.74     17.73 o 
  -2  -7  20        3.11       16.02     13.73 o 
  -1  -7  20        0.19       -0.57     16.59 o 
   0  -7  20        2.73       13.73     16.02 o 
  -4  -6  20        0.19       10.30     10.30 o 
  -3  -6  20        0.19       -6.29     13.73 o 
  -2  -6  20        0.58        2.29     13.16 o 
  -1  -6  20        2.35        5.15     13.73 o 
   0  -6  20        2.61        1.28      9.90 o 
   1  -6  20        0.36       -2.29     14.30 o 
   2  -6  20        0.13       -6.86     14.87 o 
  -5  -5  20        0.53        1.72     12.01 o 
  -4  -5  20        9.96        8.01      9.15 o 
  -3  -5  20        2.78       14.87     12.58 o 
  -2  -5  20        0.49        6.29      9.15 o 
  -1  -5  20        2.09        3.05      9.04 o 
   0  -5  20        1.62       -1.08      7.56 o 
   1  -5  20        2.07       -1.72     12.58 o 
   2  -5  20        1.22        2.86     13.73 o 
   3  -5  20        1.82      -14.30     14.30 o 
   4  -5  20        1.89       -1.14     10.87 o 
  -6  -4  20        0.03       -3.82     10.01 o 
  -5  -4  20        0.00        2.00      6.88 o 
  -4  -4  20        0.65        1.04      7.82 o 
  -3  -4  20        0.68        1.72      7.44 o 
  -2  -4  20        3.96        2.89      7.47 o 
  -1  -4  20        2.15        7.16      8.06 o 
   0  -4  20        1.17       -3.43     13.16 o 
   1  -4  20        1.50        0.00      8.58 o 
   2  -4  20        0.22        1.72     13.16 o 
   3  -4  20        0.50       -5.72      9.15 o 
   4  -4  20        0.55        6.86     12.01 o 
   5  -4  20        1.83        6.29     15.44 o 
  -6  -3  20        9.81        2.29      9.72 o 
  -5  -3  20       18.69       22.60      8.49 o 
  -4  -3  20        0.20        1.46      8.58 o 
  -3  -3  20       15.06       14.96      6.46 o 
  -2  -3  20        8.22       15.17      6.55 o 
  -1  -3  20       24.31       36.61     12.58 o 
   0  -3  20       24.95       16.59     13.73 o 
   1  -3  20       60.50       64.07     16.02 o 
   2  -3  20       14.59       29.75     13.16 o 
   3  -3  20        0.07        6.86     10.30 o 
   4  -3  20       13.58       25.74     13.73 o 
   5  -3  20        6.45        8.01     12.58 o 
   6  -3  20        0.32        0.57     16.02 o 
  -7  -2  20        0.36       -9.15     15.44 o 
  -6  -2  20        0.06        6.86     14.87 o 
  -5  -2  20        0.16        4.58      9.15 o 
  -4  -2  20        0.00       -0.57      9.15 o 
  -3  -2  20        0.27        3.20      5.67 o 
  -2  -2  20        1.87       -0.96      5.46 o 
  -1  -2  20        0.20       -1.28      6.84 o 
   0  -2  20        9.96       12.39      7.15 o 
   1  -2  20        9.28        2.86      9.72 o 
   2  -2  20        9.74       -1.72      9.15 o 
   3  -2  20        5.84       18.30     11.44 o 
   4  -2  20        8.11       28.60     16.02 o 
   5  -2  20        9.03       14.30     11.44 o 
   6  -2  20        0.42       -3.43     14.87 o 
  -7  -1  20        1.43       -5.72     10.87 o 
  -6  -1  20       20.20       21.74     12.58 o 
  -5  -1  20       85.96      111.56     21.74 o 
  -4  -1  20        5.12       12.01     11.44 o 
  -3  -1  20        0.03       -6.14      5.96 o 
  -2  -1  20        0.11        0.86      7.28 o 
  -1  -1  20       35.03       28.25     10.87 o 
   0  -1  20       76.77       94.52     13.44 o 
   1  -1  20       68.87       48.19      8.47 o 
   2  -1  20        7.12        9.15     13.16 o 
   3  -1  20        2.45        5.72      9.15 o 
   4  -1  20        2.31       10.30     13.73 o 
   5  -1  20       14.42       12.58     11.44 o 
   6  -1  20        1.35        1.72     11.44 o 
   7  -1  20        0.39        8.58     15.44 o 
  -7   0  20        0.20       -4.00     16.02 o 
  -6   0  20        2.17       -7.44     14.87 o 
  -5   0  20       11.40       23.45     13.73 o 
  -4   0  20        1.37        8.58     14.30 o 
  -3   0  20       17.00       10.87     13.16 o 
  -2   0  20        6.00       13.36      8.36 o 
  -1   0  20       54.35       55.81     10.92 o 
   0   0  20        8.63       -3.15      6.32 o 
   1   0  20        0.01       -0.33      5.49 o 
   2   0  20        8.96        3.46      4.17 o 
   3   0  20       12.13        8.67      4.07 o 
   4   0  20        0.08       -9.72     11.44 o 
   5   0  20        8.99       19.45     14.30 o 
   6   0  20        0.05       -7.44     13.73 o 
   7   0  20        2.52       -1.72     14.30 o 
  -6   1  20       67.15       92.10     21.74 o 
  -5   1  20      106.72      173.35     28.03 o 
  -4   1  20       73.52       81.81     20.59 o 
  -3   1  20       61.83      114.41     22.88 o 
  -2   1  20       84.45       88.10     17.16 o 
  -1   1  20       69.67       63.53      9.50 o 
   0   1  20        8.83       12.58      7.15 o 
   1   1  20        1.38        0.57      4.58 o 
   2   1  20        0.37       -1.85      2.73 o 
   3   1  20       72.62       58.42     17.14 o 
   4   1  20        4.93        3.20      7.00 o 
   5   1  20        0.93        5.72     13.73 o 
   6   1  20        8.28        9.72     11.44 o 
   7   1  20        0.02        6.86     14.87 o 
  -6   2  20        0.83        1.14     17.16 o 
  -5   2  20        0.92        7.44     12.58 o 
  -4   2  20        2.50        0.57     12.58 o 
  -3   2  20        5.03       17.16     12.01 o 
  -2   2  20        1.77        5.72     10.87 o 
  -1   2  20        2.35       -0.16      5.49 o 
   0   2  20        0.00        1.27      6.18 o 
   1   2  20        8.36        2.43      4.43 o 
   2   2  20        7.75        4.02      2.97 o 
   3   2  20       77.48       91.53     17.16 o 
   4   2  20        0.18        0.00      6.98 o 
   5   2  20        0.25        4.90      8.47 o 
   6   2  20        3.88        7.25      9.45 o 
   7   2  20        0.82        1.72     15.44 o 
  -6   3  20        1.54       20.02     18.88 o 
  -5   3  20        0.25        3.43     16.02 o 
  -4   3  20        0.00       -4.58      8.58 o 
  -3   3  20        1.96       15.44     13.73 o 
  -2   3  20        0.01       -1.72      6.29 o 
  -1   3  20        2.21        1.14      6.86 o 
   0   3  20        2.71        4.00      5.12 o 
   1   3  20       18.33       14.99      4.25 o 
   2   3  20       59.62       40.38     15.05 o 
   3   3  20       50.66       82.67     15.73 o 
   4   3  20        2.86        4.25      7.28 o 
   5   3  20        0.87        1.44      7.28 o 
   6   3  20        0.74       -0.57      7.51 o 
   7   3  20        0.04       -3.43      8.90 o 
  -5   4  20        0.07       14.87     17.16 o 
  -4   4  20        0.70       -6.86     15.44 o 
  -3   4  20        0.27       -4.00      8.01 o 
  -2   4  20        0.00       -3.43      6.86 o 
  -1   4  20        0.16        2.29      6.29 o 
   0   4  20       20.51       17.73      8.01 o 
   1   4  20       13.14        9.39      3.38 o 
   2   4  20      108.08       27.64     31.46 o 
   4   4  20        9.67        6.29      6.98 o 
   5   4  20       27.65       35.02     10.90 o 
   6   4  20       23.37       24.84     12.58 o 
   7   4  20        0.53       -2.11      7.00 o 
  -5   5  20        5.14       17.73     17.16 o 
  -4   5  20        2.44       -3.43     11.44 o 
  -3   5  20        0.90       -1.14     12.58 o 
  -2   5  20        0.43        3.43      6.86 o 
  -1   5  20        0.55       -1.72      6.29 o 
   0   5  20        7.11        4.51      3.28 o 
   1   5  20        1.23       -2.22      1.79 o 
   3   5  20        9.68       17.64      9.90 o 
   4   5  20        1.78        4.51      8.93 o 
   5   5  20        0.82        2.57      7.69 o 
   6   5  20        0.99        6.84      9.61 o 
  -4   6  20        2.00       -3.43     15.44 o 
  -3   6  20        1.56       -8.58     10.30 o 
  -2   6  20        3.81        4.58      6.86 o 
  -1   6  20        0.00        3.43      8.01 o 
   0   6  20        5.48        2.45      2.75 o 
   1   6  20        1.63        0.29      0.81 o 
   2   6  20        0.97       -0.29      4.04 o 
   3   6  20       49.91       77.80     20.02 o 
   4   6  20       11.05       12.88      8.63 o 
   5   6  20        8.02        9.93      8.47 o 
   6   6  20        8.23       14.30     16.59 o 
  -2   7  20        1.54       -1.14      6.29 o 
  -1   7  20        0.27        2.29      6.86 o 
   0   7  20       10.85        5.82      2.20 o 
   1   7  20        0.40        0.00      4.04 o 
   2   7  20        0.14        0.57      4.04 o 
   3   7  20        0.55       -1.72     15.44 o 
   4   7  20        0.00       16.02     16.02 o 
   5   7  20        0.20       -9.72     13.73 o 
   0   8  20        1.60        0.57      1.72 o 
   1   8  20        4.08       -1.43      4.04 o 
   2   8  20        1.30        6.01      4.04 o 
   3   8  20        3.20       24.60     18.88 o 
  -3  -6  21        0.15       -2.29      9.15 o 
  -2  -6  21        0.66        3.43     14.87 o 
  -1  -6  21        0.08       -2.86     13.16 o 
   0  -6  21        0.51      -15.44     13.73 o 
   1  -6  21        0.11       -9.72     14.30 o 
  -5  -5  21        2.41        1.72     11.44 o 
  -4  -5  21        9.22        8.01     12.58 o 
  -3  -5  21        6.07        5.72     12.01 o 
  -2  -5  21        0.52       -1.72      9.15 o 
  -1  -5  21        2.17       -0.35      7.28 o 
   0  -5  21        1.32        0.00      9.72 o 
   1  -5  21        0.00      -10.30     10.30 o 
   2  -5  21        0.06        1.14     10.87 o 
   3  -5  21        0.04        4.00     15.44 o 
  -5  -4  21        1.04        1.37      8.87 o 
  -4  -4  21        0.88       -1.72     10.87 o 
  -3  -4  21        0.08        4.00     10.87 o 
  -2  -4  21        1.70        1.26      7.88 o 
  -1  -4  21        2.99       11.44     12.58 o 
   0  -4  21        2.91       18.30     14.87 o 
   1  -4  21        4.23        5.15     10.87 o 
   2  -4  21        1.91       -5.72     13.16 o 
   3  -4  21        1.68        5.72     11.44 o 
   4  -4  21        3.30        8.01     16.59 o 
  -6  -3  21        1.30        8.01     15.44 o 
  -5  -3  21        8.73       25.17     15.44 o 
  -4  -3  21        1.00        1.92      5.96 o 
  -3  -3  21        6.58        4.46      6.31 o 
  -2  -3  21        3.06        0.86      8.87 o 
  -1  -3  21        0.98        1.14     12.58 o 
   0  -3  21       15.83       12.01     10.30 o 
   1  -3  21        2.91       21.74     15.44 o 
   2  -3  21        8.10        8.58     10.30 o 
   3  -3  21        3.37       -2.29     13.16 o 
   4  -3  21        0.02       -5.15     14.30 o 
   5  -3  21        1.45        3.43     10.87 o 
  -6  -2  21        0.00       -2.29     10.30 o 
  -5  -2  21        0.55        0.57     12.58 o 
  -4  -2  21        0.02       -8.01      9.72 o 
  -3  -2  21        0.16       -3.87      5.78 o 
  -2  -2  21        1.76        5.15      8.09 o 
  -1  -2  21        1.01       -3.97      6.18 o 
   0  -2  21       10.67       12.58     13.16 o 
   1  -2  21        0.00        3.43     13.16 o 
   2  -2  21        2.89        2.86      9.72 o 
   3  -2  21        0.01        2.29      9.72 o 
   4  -2  21        9.84        8.58     14.30 o 
   5  -2  21        9.23       18.30     16.02 o 
   6  -2  21        1.45       15.44     16.59 o 
  -6  -1  21       12.89       14.30     12.01 o 
  -5  -1  21       30.88       41.76     16.02 o 
  -4  -1  21        2.18       11.44     12.01 o 
  -3  -1  21        2.25       12.04      9.28 o 
  -2  -1  21       29.02       40.04      9.20 o 
  -1  -1  21       44.77       60.15     10.26 o 
   0  -1  21       97.94       98.39     12.78 o 
   1  -1  21       97.96       73.19     10.86 o 
   2  -1  21       61.20       80.66     19.45 o 
   3  -1  21        8.43       23.45     12.58 o 
   4  -1  21        4.09        9.72     13.73 o 
   5  -1  21        5.74        4.58     11.44 o 
   6  -1  21        0.82       -1.14     10.87 o 
  -6   0  21        0.90       22.31     18.30 o 
  -5   0  21        1.86        4.00     12.01 o 
  -4   0  21        0.01       -3.43     13.16 o 
  -3   0  21        5.22       -1.14      9.72 o 
  -2   0  21        1.10       -2.23      7.97 o 
  -1   0  21        0.16        1.94      6.66 o 
   0   0  21        0.00       -3.89      5.71 o 
   1   0  21        2.93       -2.04      6.73 o 
   2   0  21        1.94       -1.07      5.51 o 
   3   0  21        5.67        2.31      5.19 o 
   4   0  21        1.45        9.15     14.30 o 
   5   0  21        2.84       -2.29     13.16 o 
   6   0  21        0.00       -3.43      9.72 o 
  -6   1  21       64.50      120.13     25.17 o 
  -5   1  21       58.06       98.97     23.45 o 
  -4   1  21       13.87       25.17     13.73 o 
  -3   1  21       64.18       60.07     15.45 o 
  -2   1  21      229.10      276.39     30.33 o 
  -1   1  21       41.00       43.87     16.30 o 
   0   1  21       25.63       21.03      7.82 o 
   1   1  21       27.25       28.03      6.98 o 
   2   1  21        7.07        6.74      3.82 o 
   3   1  21       15.04        9.53      3.18 o 
   4   1  21       11.86       14.87     13.73 o 
   5   1  21        0.01        4.58     14.30 o 
   6   1  21        7.38       25.17     14.30 o 
   7   1  21        0.00       -4.00     11.44 o 
  -6   2  21        0.62        5.72     18.88 o 
  -5   2  21        3.23       -3.43     12.01 o 
  -4   2  21        4.86        8.01     10.87 o 
  -3   2  21        5.51       24.02     15.44 o 
  -2   2  21        0.83       11.44     13.73 o 
  -1   2  21       11.86       10.01      6.07 o 
   0   2  21        1.00        2.99      5.21 o 
   1   2  21        0.79       -1.24      4.95 o 
   2   2  21       10.47        8.29      4.38 o 
   3   2  21       13.98        5.44      3.44 o 
   4   2  21        2.06        8.90      7.51 o 
   5   2  21        0.45        1.87      7.56 o 
   6   2  21        0.65        5.72     14.30 o 
   7   2  21        3.96       17.16     17.16 o 
  -5   3  21       33.51       72.65     22.31 o 
  -4   3  21       20.67       46.33     18.31 o 
  -3   3  21        0.57       -2.86      8.58 o 
  -2   3  21        0.98        7.44      9.15 o 
  -1   3  21        0.60        3.43      8.01 o 
   0   3  21        6.81        0.86      5.66 o 
   1   3  21        8.47        2.38      3.93 o 
   2   3  21       53.20       31.46      9.57 o 
   3   3  21       14.39        8.01     14.01 o 
   4   3  21        0.92        9.49      9.45 o 
   5   3  21        1.21        6.22      9.44 o 
   6   3  21        0.32        1.66      7.97 o 
   7   3  21        5.50        8.28      9.04 o 
  -5   4  21        0.25       -2.29     12.58 o 
  -4   4  21        0.47        2.86     16.59 o 
  -3   4  21        0.38       15.44     14.87 o 
  -2   4  21        0.95       -9.44      6.29 o 
  -1   4  21        2.51       -2.86      9.15 o 
   0   4  21        6.11        1.14      5.15 o 
   1   4  21       12.52        9.17      3.91 o 
   2   4  21       94.71       31.34     37.73 o 
   3   4  21        5.39       10.27      9.15 o 
   4   4  21       10.33       19.18      9.07 o 
   5   4  21        0.66       -0.35      7.82 o 
   6   4  21        4.00        3.56      7.71 o 
  -4   5  21        0.20       -9.15     16.59 o 
  -3   5  21        0.50       -3.43      9.15 o 
  -2   5  21        0.25        6.86      9.72 o 
  -1   5  21        0.66        3.43      6.29 o 
   0   5  21        5.66        9.15      6.29 o 
   1   5  21        4.80        1.26      1.90 o 
   3   5  21        3.31        7.45      9.68 o 
   4   5  21        3.52       -0.07      8.28 o 
   5   5  21        9.97       11.49     10.09 o 
   6   5  21        1.75       -2.86      9.71 o 
  -3   6  21        0.60       10.30     13.73 o 
  -2   6  21        0.20        3.43      6.86 o 
  -1   6  21        0.35       10.87      8.58 o 
   0   6  21        0.67        2.29      3.43 o 
   3   6  21        0.85        1.72     13.73 o 
   4   6  21        0.18       -3.30      8.06 o 
   5   6  21        8.11        9.56     11.24 o 
  -2   7  21        0.59        6.86      8.58 o 
  -1   7  21        0.00        0.57      6.29 o 
   0   7  21        2.75        1.14      2.29 o 
   1   7  21        2.12       -0.29      4.04 o 
   2   7  21        1.20        0.29      4.04 o 
   3   7  21        8.80       17.16     15.44 o 
   4   7  21        0.06        2.29     17.73 o 
  -2  -6  22        0.06        6.86     14.87 o 
   0  -6  22        0.15       11.44     16.02 o 
  -4  -5  22        3.24       17.73     11.44 o 
  -3  -5  22        5.38        4.58     12.58 o 
  -2  -5  22        0.84        1.14      9.72 o 
  -1  -5  22        2.99       -2.29     12.58 o 
   0  -5  22        0.00       16.59     17.16 o 
   1  -5  22        0.76       -1.72     14.30 o 
   2  -5  22        0.54        8.01     16.02 o 
  -5  -4  22        0.49       10.21      9.61 o 
  -4  -4  22        0.76        3.43     10.87 o 
  -3  -4  22        1.25        1.14     10.87 o 
  -1  -4  22        0.91       12.01     14.87 o 
   0  -4  22        1.15       13.73     15.44 o 
   1  -4  22        3.02        4.00     10.87 o 
   2  -4  22        1.96        9.72     11.44 o 
   3  -4  22        2.39        2.86     15.44 o 
   4  -4  22        3.62        8.58     12.01 o 
  -5  -3  22        3.23       -4.00     14.30 o 
  -4  -3  22        1.57       -0.17      8.06 o 
  -3  -3  22        0.74        4.00     13.73 o 
  -2  -3  22        0.14        0.00     12.58 o 
  -1  -3  22        0.18        1.72     12.01 o 
   0  -3  22        4.29        1.72      9.15 o 
   1  -3  22        0.00       -8.58     13.73 o 
   2  -3  22        1.94       -7.44      9.15 o 
   3  -3  22        4.10        7.44     15.44 o 
   4  -3  22        0.26       -2.29     15.44 o 
  -6  -2  22        0.15       -5.72     10.87 o 
  -5  -2  22        0.00      -10.87     13.16 o 
  -4  -2  22        0.26       -0.57     10.87 o 
  -3  -2  22        0.15        5.00      9.09 o 
  -2  -2  22        0.14        8.87      8.87 o 
  -1  -2  22        0.58        2.86      8.47 o 
   0  -2  22        4.69       -6.86      8.58 o 
   1  -2  22        2.40        6.86     13.73 o 
   2  -2  22        4.52       15.44     11.44 o 
   3  -2  22        2.38       -6.29      9.15 o 
   4  -2  22        1.99        1.72     10.87 o 
   5  -2  22        0.79       -5.72     14.87 o 
  -6  -1  22        8.14        3.43     12.01 o 
  -5  -1  22        5.25        8.01     12.58 o 
  -4  -1  22        5.33       20.59     13.16 o 
  -3  -1  22        5.94        0.79      7.41 o 
  -2  -1  22        7.81        3.11      7.41 o 
  -1  -1  22       38.85       52.56     16.02 o 
   0  -1  22       53.48       54.24     11.30 o 
   1  -1  22       21.71       21.74     12.01 o 
   2  -1  22        8.59       16.02     10.87 o 
   3  -1  22       16.12       25.74     12.58 o 
   4  -1  22        0.00        7.44     13.16 o 
   5  -1  22        0.97        0.57     10.30 o 
   6  -1  22        0.50        0.00     12.01 o 
  -6   0  22        0.04       -3.43     12.01 o 
  -5   0  22        0.04       10.87     13.16 o 
  -4   0  22        0.12       -6.86     10.30 o 
  -3   0  22        0.01       -9.72     12.58 o 
  -2   0  22        1.04        1.31      8.24 o 
  -1   0  22        4.07       -0.95      7.15 o 
   0   0  22        2.20        4.12      7.69 o 
   1   0  22       16.08       14.56      6.59 o 
   2   0  22        0.01       -5.29      5.28 o 
   3   0  22        0.44       -4.58     13.16 o 
   4   0  22        3.85       -4.00     10.30 o 
   5   0  22        0.03       14.87     12.58 o 
   6   0  22        0.22        1.72     10.30 o 
  -6   1  22       43.39       77.23     21.74 o 
  -5   1  22        6.37       18.30     13.73 o 
  -4   1  22        0.93       -0.57     14.87 o 
  -3   1  22       10.64       13.16     14.30 o 
  -2   1  22        1.57       12.58     12.58 o 
  -1   1  22        0.65       -3.15      6.88 o 
   0   1  22       77.05       48.79      9.10 o 
   1   1  22        0.00        4.97      6.43 o 
   2   1  22        1.12        0.50      4.19 o 
   3   1  22        0.04       -3.07      2.94 o 
   4   1  22        6.21        2.77      1.50 o 
   5   1  22        0.85       -2.86      9.72 o 
   6   1  22        0.89      -14.30     15.44 o 
  -5   2  22        5.34        4.00     13.16 o 
  -4   2  22        1.86      -11.44     13.16 o 
  -3   2  22        1.90       -8.01     14.30 o 
  -2   2  22       11.01        5.15     10.87 o 
  -1   2  22        5.32        6.68      7.00 o 
   0   2  22        0.09       -1.24      7.44 o 
   1   2  22        3.85        2.53      4.65 o 
   2   2  22        9.17        6.39      3.07 o 
   3   2  22        0.22        0.29      1.46 o 
   4   2  22        2.18       -0.83      9.20 o 
   5   2  22        0.88        7.29      8.36 o 
   6   2  22        0.10       -1.72     13.73 o 
  -5   3  22        3.09       25.17     15.44 o 
  -4   3  22        1.64        5.15     11.44 o 
  -3   3  22       31.03       36.61     14.30 o 
  -2   3  22       13.75       11.44     11.44 o 
  -1   3  22        0.02        0.57      9.72 o 
   0   3  22        1.78       -0.66      4.95 o 
   1   3  22        1.26        0.74      4.62 o 
   2   3  22       34.78       27.59      9.47 o 
   3   3  22        1.73       -1.91      3.79 o 
   4   3  22        0.16        4.63      8.87 o 
   5   3  22        1.36        3.19      8.24 o 
   6   3  22        0.35        1.75      9.50 o 
  -4   4  22        0.36        7.44     12.58 o 
  -3   4  22        0.39       -1.14      9.15 o 
  -2   4  22        2.83       -5.15      6.29 o 
  -1   4  22        3.49        4.58     10.30 o 
   0   4  22        0.05        0.00      5.15 o 
   1   4  22       15.44        9.27      2.92 o 
   2   4  22       35.39       10.13     11.15 o 
   3   4  22        0.00        0.35      3.83 o 
   4   4  22        5.13        7.52     10.42 o 
   5   4  22        3.15       -3.72     10.11 o 
   6   4  22        0.05        1.42      9.85 o 
  -3   5  22        0.00       -0.57     13.73 o 
  -2   5  22        0.00        1.72     10.30 o 
  -1   5  22        2.04        8.01      6.86 o 
   0   5  22        2.89       -4.58      4.00 o 
   1   5  22       14.13        5.15      2.29 o 
   3   5  22        0.17       -0.51      3.79 o 
   4   5  22        3.76        6.73      8.14 o 
   5   5  22        1.89        7.52      7.82 o 
  -2   6  22        0.23       -4.00      8.58 o 
  -1   6  22        0.58        5.15      8.01 o 
   0   6  22        7.36        4.58      5.15 o 
   3   6  22        7.39       -8.58      5.72 o 
   4   6  22        2.64        0.24      8.52 o 
   5   6  22        8.77        9.09     10.31 o 
  -1   7  22        0.43       -0.57      6.29 o 
   0   7  22        0.01        0.00      2.86 o 
   1   7  22        8.84       -1.14      4.04 o 
   2   7  22        0.14       -0.57      4.04 o 
   3   7  22        0.03       -3.43      4.04 o 
   0  -5  23        0.09       -0.57     16.02 o 
   1  -5  23        1.75        5.72     15.44 o 
  -4  -4  23        0.08       -5.15     10.87 o 
  -1  -4  23        0.02        5.72     14.87 o 
   0  -4  23        0.00        4.58     14.87 o 
   1  -4  23        0.11       -8.01     12.01 o 
   2  -4  23        0.08        1.72     12.58 o 
   3  -4  23        0.47       -4.58     17.16 o 
  -4  -3  23        2.39        4.58     13.73 o 
  -2  -3  23        0.50       -0.57     13.16 o 
  -1  -3  23        1.70       -1.72     13.16 o 
   0  -3  23        0.63       -0.57     12.58 o 
   1  -3  23        0.27       -6.29     14.87 o 
   2  -3  23        0.42       -4.00     11.44 o 
   3  -3  23        1.62      -14.30     13.73 o 
   4  -3  23        1.78        5.15     17.16 o 
  -5  -2  23        0.08       -2.86     14.30 o 
  -4  -2  23        0.41        4.00     12.01 o 
  -3  -2  23        0.11       -0.22      8.89 o 
  -2  -2  23        0.05       -1.98      9.15 o 
  -1  -2  23        0.00       -6.86     13.16 o 
   0  -2  23        0.63       -8.01     12.01 o 
   1  -2  23        1.14       -5.15     12.01 o 
   2  -2  23        4.04       -5.72     14.30 o 
   3  -2  23        8.17       23.45     13.73 o 
   4  -2  23        1.99        2.86     12.01 o 
  -5  -1  23        0.11       -1.72     12.58 o 
  -4  -1  23        5.95        2.29     16.59 o 
  -3  -1  23        1.84        9.58      9.07 o 
  -2  -1  23        1.18        1.72      6.47 o 
  -1  -1  23       27.72       36.49     10.03 o 
   0  -1  23        2.12        2.27      6.43 o 
   1  -1  23       13.59      -10.30     13.16 o 
   2  -1  23        0.51        1.72      8.58 o 
   3  -1  23        7.36       25.17     13.16 o 
   4  -1  23        0.15        4.58     16.02 o 
   5  -1  23       17.29       23.45     13.73 o 
  -5   0  23        0.10        1.14     17.73 o 
  -4   0  23        0.00       -2.86     10.30 o 
  -3   0  23        0.29        3.43     13.73 o 
  -2   0  23        0.11       -3.24      9.68 o 
  -1   0  23        4.24        5.40      7.09 o 
   0   0  23        0.12        4.12      7.51 o 
   1   0  23        8.66        4.27      6.84 o 
   2   0  23        2.71        0.86      6.76 o 
   3   0  23        0.01        5.15      9.72 o 
   4   0  23        1.88        7.44     10.87 o 
   5   0  23        0.00      -15.44     10.30 o 
  -5   1  23        0.14       -3.43     12.01 o 
  -4   1  23        0.35       -9.72     14.87 o 
  -3   1  23        3.62        4.00     10.30 o 
  -2   1  23       19.11       17.73     14.30 o 
  -1   1  23       18.42       19.16      9.85 o 
   0   1  23       52.15       29.75     12.01 o 
   1   1  23       21.18       28.02      8.89 o 
   2   1  23       16.27       22.50     12.58 o 
   3   1  23        3.47        3.50      3.38 o 
   4   1  23        3.69        4.00     13.73 o 
   5   1  23        3.28       14.87     15.44 o 
   6   1  23        0.45        8.58     17.16 o 
  -5   2  23        1.96        4.58     17.73 o 
  -4   2  23        0.49        2.29     14.87 o 
  -3   2  23        0.70       -4.00     11.44 o 
  -2   2  23        0.08        6.29      9.72 o 
  -1   2  23        0.01       -0.76      6.45 o 
   0   2  23        4.03        5.52      6.18 o 
   1   2  23        0.15       -2.88      5.16 o 
   2   2  23        3.76        1.00      2.86 o 
   3   2  23        0.32        8.96      3.15 o 
   4   2  23        2.06        1.24      3.76 o 
   5   2  23        0.06       13.86     10.26 o 
   6   2  23        0.15        3.43     10.87 o 
  -4   3  23       13.01       10.87     16.59 o 
  -3   3  23       25.25       16.59     16.02 o 
  -2   3  23       10.39       12.58     13.16 o 
  -1   3  23       21.02       18.88     10.87 o 
   0   3  23        2.72       -3.92      6.86 o 
   1   3  23        2.08       -2.78      4.93 o 
   2   3  23       15.57        7.98      3.14 o 
   3   3  23        0.62       -0.34      1.94 o 
   4   3  23        2.42       13.73     14.30 o 
   5   3  23        0.01        1.42     15.73 o 
  -4   4  23        0.22      -13.73     16.59 o 
  -3   4  23        2.15       -4.00     13.73 o 
  -2   4  23        3.02       14.87     11.44 o 
  -1   4  23        1.01        0.00      9.72 o 
   0   4  23        0.87       -2.29      7.44 o 
   1   4  23       12.78        6.62      3.29 o 
   2   4  23        5.19        2.11      5.76 o 
   3   4  23        0.06       -0.95      3.70 o 
   4   4  23        0.27        7.56      9.50 o 
   5   4  23        1.30       -3.39      8.31 o 
  -3   5  23        0.25       -0.57     13.73 o 
  -2   5  23        0.22        8.01     10.30 o 
  -1   5  23        3.75        0.57      9.15 o 
   0   5  23        1.24       -1.72      5.72 o 
   1   5  23       22.54       12.06      2.83 o 
   2   5  23       10.59       -0.86      4.04 o 
   3   5  23        0.21       -2.45      3.88 o 
   4   5  23        1.25       -5.72      8.69 o 
   5   5  23        0.01       11.48     24.60 o 
  -1   6  23        0.38       -0.57      7.44 o 
   0   6  23       11.52        5.72      4.58 o 
   2   6  23        9.42       -3.72      4.04 o 
   3   6  23        2.93        2.00      4.04 o 
   4   6  23        0.66       -0.82      8.04 o 
  -1  -4  24        0.73       -1.72     14.30 o 
   0  -4  24        1.68       -2.86     10.30 o 
   1  -4  24        1.00       -2.86     17.16 o 
  -4  -3  24        1.96       -9.72     14.87 o 
  -2  -3  24        1.78        4.58     13.73 o 
  -1  -3  24        0.15        5.72     15.44 o 
   0  -3  24        0.08        4.00     16.02 o 
   1  -3  24        0.03        8.58     16.59 o 
   2  -3  24        0.00        0.57     12.58 o 
   3  -3  24        0.30       -8.01     15.44 o 
  -4  -2  24        0.63       -2.86     16.59 o 
  -3  -2  24        0.01        2.78     11.30 o 
  -2  -2  24        0.06        9.15     13.73 o 
  -1  -2  24        0.32        0.57     10.87 o 
   0  -2  24        0.06        1.14     10.30 o 
   1  -2  24        0.03       -6.86     10.30 o 
   2  -2  24        0.83       -1.14     15.44 o 
   3  -2  24        3.97       12.01     13.73 o 
   4  -2  24        5.74        4.58     12.58 o 
  -4  -1  24        2.16       12.01     17.73 o 
  -3  -1  24        0.26        0.63      9.19 o 
  -2  -1  24        0.90       -1.11      9.04 o 
  -1  -1  24        6.78       16.44     12.01 o 
   0  -1  24        0.01       -1.72     13.16 o 
   1  -1  24        6.46       12.01     10.87 o 
   2  -1  24        6.86        4.00     13.16 o 
   3  -1  24        0.28        2.86     15.44 o 
   4  -1  24        4.29       12.01     17.73 o 
  -4   0  24        0.00        4.58     16.59 o 
  -3   0  24        0.06       -3.43     15.44 o 
  -2   0  24        0.02        4.08      7.47 o 
  -1   0  24        1.40        1.14     12.58 o 
   0   0  24        0.00       -4.26      6.26 o 
   1   0  24        1.90        7.20      8.04 o 
   2   0  24        2.24       -1.72      9.72 o 
   3   0  24        0.00        0.57     11.44 o 
   4   0  24        0.72        1.72     14.87 o 
   5   0  24        4.35        9.15     13.16 o 
  -4   1  24        0.04       -9.15     12.01 o 
  -3   1  24        7.34       21.16     15.44 o 
  -2   1  24       10.96        8.58     12.01 o 
  -1   1  24       28.44       19.45     17.16 o 
   0   1  24       31.17       32.18      9.61 o 
   1   1  24        3.74        7.59     10.58 o 
   2   1  24        0.15        3.77      6.19 o 
   3   1  24        0.74        1.38      3.31 o 
   4   1  24        2.85        4.00     11.44 o 
   5   1  24        0.95       12.58     12.58 o 
  -4   2  24        0.03        6.29     12.58 o 
  -3   2  24        0.01       12.01     18.30 o 
  -2   2  24        1.19        0.00      9.72 o 
  -1   2  24        0.60       -2.80      5.77 o 
   0   2  24        1.90        3.73     10.01 o 
   1   2  24        0.02        1.75      6.92 o 
   2   2  24        1.17        0.58      2.97 o 
   3   2  24        0.39        2.50      2.21 o 
   4   2  24        0.95       -0.12      3.79 o 
   5   2  24        0.12       -4.00     10.30 o 
  -3   3  24        2.54       13.16     13.16 o 
  -2   3  24        1.30        4.58     14.30 o 
  -1   3  24       16.24       18.30     11.44 o 
   0   3  24        6.73        7.00      6.84 o 
   1   3  24        0.22       -1.10      4.18 o 
   2   3  24        3.05        3.70      3.17 o 
   3   3  24        3.55        1.48      6.01 o 
   4   3  24        1.59       -2.29      3.89 o 
   5   3  24        0.24       -4.47     14.59 o 
  -3   4  24        0.00        0.57     13.73 o 
  -2   4  24        0.27       -3.43     10.87 o 
  -1   4  24        0.98        4.58      7.44 o 
   0   4  24        0.52        0.57      6.29 o 
   1   4  24        5.91        9.15      5.72 o 
   2   4  24        0.06       -0.90      1.20 o 
   3   4  24        0.02       -1.14      3.66 o 
   4   4  24        0.34       -0.90      3.87 o 
  -2   5  24        0.01       -6.29     10.30 o 
  -1   5  24        2.35        3.43      9.15 o 
   0   5  24        0.05        0.00      5.15 o 
   2   5  24        0.47        0.00      4.04 o 
   3   5  24        0.00       -4.19      3.90 o 
   4   5  24        0.13       -1.72     10.30 o 
   0   6  24        8.40        4.58      4.00 o 
   1   6  24        5.04        1.14      0.81 o 
   2   6  24        4.69       -2.86      4.04 o 
  -2  -3  25        0.46        8.58     11.44 o 
  -1  -3  25        0.13        7.44     16.59 o 
   0  -3  25        0.96       -2.86     10.87 o 
   1  -3  25        0.37       -0.57     10.87 o 
   2  -3  25        0.44        0.57     13.16 o 
  -3  -2  25        0.06        7.71     11.48 o 
  -2  -2  25        0.02      -10.87     13.73 o 
  -1  -2  25        0.05       -2.86     13.73 o 
   0  -2  25        0.22      -10.87     14.30 o 
   1  -2  25        0.86        2.29     16.59 o 
   2  -2  25        0.11       -2.29     14.87 o 
   3  -2  25        0.34       -4.00     17.73 o 
  -3  -1  25        0.45        2.29     16.02 o 
  -2  -1  25        0.08       -2.78      9.85 o 
  -1  -1  25        0.19       -5.85      9.09 o 
   0  -1  25        0.11        9.72     15.44 o 
   1  -1  25        1.26        2.86     14.30 o 
   2  -1  25        3.87        8.58     12.58 o 
   3  -1  25        1.60        8.58     16.59 o 
  -4   0  25        0.19       10.87     14.30 o 
  -3   0  25        0.01       12.01     13.16 o 
  -2   0  25        0.04        9.21     10.31 o 
  -1   0  25        0.24       -6.86      9.44 o 
   0   0  25        0.00        7.15      7.97 o 
   1   0  25        0.17        5.15     10.87 o 
   2   0  25        0.88       16.59     15.44 o 
   3   0  25        0.10       14.87     17.16 o 
   4   0  25        0.15       -5.15     10.30 o 
  -3   1  25        4.28       13.73     15.44 o 
  -2   1  25        5.56        9.72     13.16 o 
  -1   1  25        8.98       19.22      9.85 o 
   0   1  25        8.65       11.61      7.05 o 
   1   1  25        0.01       -1.38      7.51 o 
   2   1  25        1.44        4.36      6.14 o 
   3   1  25        1.11        4.00     10.87 o 
   4   1  25        6.00       13.73     16.02 o 
  -3   2  25        0.12        1.14     16.59 o 
  -2   2  25        1.46        2.29     10.30 o 
  -1   2  25        0.28      -11.44     10.30 o 
   0   2  25        2.89        3.41      7.87 o 
   1   2  25        0.23       -1.99      6.92 o 
   2   2  25        0.05       -0.85      3.73 o 
   3   2  25        1.01        1.57      2.15 o 
   4   2  25        0.95        0.87      3.92 o 
  -3   3  25        0.49      -13.16     12.01 o 
  -2   3  25        4.58       16.02     14.87 o 
  -1   3  25        2.38        1.14      7.44 o 
   0   3  25        2.08        1.21      5.62 o 
   1   3  25        9.74        6.75      6.34 o 
   2   3  25        1.32        0.61      2.82 o 
   3   3  25        8.56        1.66      2.84 o 
   4   3  25        0.45        1.86      3.91 o 
  -2   4  25        0.28       -8.01     10.87 o 
  -1   4  25        0.00       -4.58      5.72 o 
   0   4  25        0.86       -3.43      8.01 o 
   1   4  25        0.62        1.72      3.43 o 
   2   4  25        0.04        0.00      1.21 o 
   3   4  25        0.12        0.13      3.87 o 
   0   5  25        0.83        2.29      5.15 o 
   1   5  25       15.33        7.44      3.43 o 
   2   5  25        1.58        0.00      4.04 o 
  -2  -2  26        0.05       12.58     16.02 o 
  -1  -2  26        0.00        5.72     14.87 o 
   0  -2  26        0.08       14.87     13.73 o 
   1  -2  26        0.62        5.72     12.58 o 
  -2  -1  26        0.02       -5.17     10.71 o 
  -1  -1  26        0.09        1.14     14.30 o 
   0  -1  26        0.16        6.86     12.01 o 
   1  -1  26        0.01       -1.72     12.58 o 
   2  -1  26        1.02       -2.86     16.02 o 
  -3   0  26        0.03      -19.45     16.02 o 
  -2   0  26        0.08        7.12     11.12 o 
  -1   0  26        0.05       -0.29      9.71 o 
   0   0  26        0.03       -3.38      8.11 o 
   1   0  26        0.00        5.15     11.44 o 
   2   0  26        0.02      -20.59     14.30 o 
   3   0  26        0.34        1.14     11.44 o 
  -2   1  26        2.52       -2.29     12.01 o 
  -1   1  26        2.91        9.64     11.15 o 
   0   1  26        2.01        0.81      8.47 o 
   1   1  26        1.84        0.11      7.62 o 
   2   1  26        0.76       -0.10      5.37 o 
   3   1  26        0.53       -2.86     16.02 o 
  -2   2  26        0.59       -2.86     10.30 o 
  -1   2  26        0.17        0.00     12.01 o 
   0   2  26        0.79       -0.11      5.57 o 
   1   2  26        0.42        1.51      6.59 o 
   2   2  26        0.00       -1.96      5.00 o 
   3   2  26        0.13       -0.18      1.76 o 
  -1   3  26        4.15        7.44      8.58 o 
   0   3  26        5.73        4.00      9.72 o 
   1   3  26        0.97        8.33      6.76 o 
   2   3  26        1.24        0.45      3.67 o 
   3   3  26        4.94        2.02      4.11 o 
   0   4  26        1.00        0.00      8.01 o 
   1   4  26        0.10        1.14      5.15 o 
   2   4  26        0.10       -0.97      1.52 o 
  -1   0  27        0.07       -0.06     10.67 o 
   0   0  27        0.03        0.57     11.44 o 
   1   0  27        0.01       -9.15     15.44 o 
  -1   1  27        0.72       17.79     13.44 o 
   0   1  27        0.46       -2.21      8.24 o 
   1   1  27        0.98        8.94      7.95 o 
   0   2  27        0.13       -2.91      8.39 o 
   1   2  27        0.15        1.04      6.66 o 
                                                 
